# Supplementary material for: Metabolic Responses of a Model Green Microalga Euglena gracilis to Different Environmental Stresses
Source: Front Bioeng Biotechnol. 2021 Jul 20;9:662655. doi: 10.3389/fbioe.2021.662655 (PMC8329484; doi:10.3389/fbioe.2021.662655)
Supplement: Supplementary file 1 [file Table_1.XLSX]

## Sheet: file explanation
Keywords	Description
id	The id list in the test
MS2 name	Metabolite name of MS2
MS2 score	[0,1] the higher the better
MS1 name	Metabolite name of MS1, based on HMDB or KEGG datasets
MS1 ppm	MS1，(-25, 25)，the more close to 0 the more accurate
rt	Retention time
mz	mz values
SuperClass	HMDB
type	MS2 forward/reverse
MEAN OO	Mean value based on triplicated under OO condition
MEAN XX	Mean value based on triplicated under XX condition
P-VALUE	p- values
FOLD CHANGE	Fold change
LOG_FOLDCHANGE	Fold change based log2

## Sheet: prm-EM-POS
id	MS2 name	MS2 score	MS1 name	MS1 ppm	rt	mz	SuperClass	type	MEAN prm	MEAN EM	VIP	P-VALUE	Q-VALUE	FOLD CHANGE	LOG_FOLDCHANGE
1	L-Alanine	1			364.205	90.0553	Organic acids and derivatives	forward	4.6247	13.8111	1.24574	0.0170581	0.0107398	0.334855	-1.57839
2	Choline	0.999984			579.495	104.107	Organic nitrogen compounds	forward	0.474311	2.054	1.04786	0.206372	0.0638977	0.230921	-2.11453
3	Adenine	0.99992			253.516	136.062	Organoheterocyclic compounds	forward	7.55576	10.2739	0.759402	0.190989	0.0602692	0.735431	-0.443338
4	Turanose	0.999906			416.977	365.105	Lipids and lipid-like molecules	forward	1.56236	2.37225	1.22333	0.00155958	0.00236974	0.6586	-0.602526
5	L-Alloisoleucine	0.999891			292.949	132.102	Organic acids and derivatives	forward	1.21764	3.4435	1.26131	0.00352166	0.0039061	0.353606	-1.49978
6	Morpholine	0.99987			218.467	88.0761	Organoheterocyclic compounds	forward	0.352136	0.449954	0.468634	0.48264	0.124551	0.782605	-0.353644
9	Absintholide	0.999769			74.6894	527.261	Lipids and lipid-like molecules	forward	0.299992	0.496532	1.10151	0.0304742	0.0156002	0.604175	-0.726961
10	Hypoxanthine	0.999676			148.525	137.046	Organoheterocyclic compounds	forward	0.0723964	0.0217979	1.15265	0.00881465	0.00692137	3.32126	1.73173
11	Diethanolamine	0.999652			331.49	106.086	Organic nitrogen compounds	forward	0.614265	0.413903	1.01802	0.0953544	0.0352456	1.48408	0.569567
13	Oleamide	0.999408			224.534	282.278	Lipids and lipid-like molecules	forward	0.151282	0.138659	0.155202	0.70698	0.17056	1.09103	0.125695
14	5-Methylcytidine	0.999393			269.227	258.108	Nucleosides, nucleotides, and analogues	forward	0.101107	0.307197	1.25104	0.000642102	0.00139342	0.329128	-1.60328
15	Cytosine	0.999287			184.577	112.051	Organoheterocyclic compounds	forward	0.269579	0.175277	1.15546	0.00812628	0.00656472	1.53801	0.621068
17	2-Aminoisobutyric acid	0.999059			48.2824	104.071	Organic acids and derivatives	forward	0.197083	0.42675	1.1664	0.0109679	0.00796936	0.461823	-1.11459
18	Cytarabine	0.999001			256.084	244.092	Nucleosides, nucleotides, and analogues	forward	0.130868	0.459014	1.2607	7.03245e-05	0.000455103	0.285107	-1.81042
19	Alanyl-Leucine	0.998962			250.823	203.139	Organic acids and derivatives	forward	0.159222	0.527516	1.24776	0.0171474	0.0107755	0.301834	-1.72817
20	Isonicotinic acid	0.998835			231.239	124.039	Organoheterocyclic compounds	forward	0.71716	2.04212	1.24929	0.000182903	0.000737033	0.351184	-1.5097
21	Thiamine	0.998762			380.233	265.112	Organoheterocyclic compounds	forward	0.21214	0.373998	1.23755	0.00108015	0.0018874	0.567222	-0.818014
22	Phenol glucuronide	0.998672			336.769	293.063	Organic oxygen compounds	forward	0.0221171	0.247644	1.24114	9.73069e-05	0.000527904	0.08931	-3.48504
23	L-Proline	0.998175			328.193	116.071	Organic acids and derivatives	forward	4.29286	6.993	0.96087	0.196129	0.061497	0.61388	-0.703971
24	Betaine	0.998022			289.43	118.086	Organic acids and derivatives	forward	0.307301	0.418522	1.17884	0.00969061	0.00735063	0.734254	-0.445649
25	4-Guanidinobutanoic acid	0.997862			442.669	146.092	Organic acids and derivatives	forward	0.338445	0.297346	0.482214	0.469655	0.121782	1.13822	0.186778
26	Kynurenic acid	0.997648			198.481	190.05	Organoheterocyclic compounds	forward	0.0180295	0.0377525	1.22941	0.00345794	0.00386121	0.477571	-1.06621
27	Adenosine	0.997642			180.997	268.103	Nucleosides, nucleotides, and analogues	forward	16.1866	39.0124	1.25821	0.00448828	0.00455847	0.414908	-1.26914
29	Trigonelline	0.997366			303.901	138.055	Alkaloids and derivatives	forward	0.195765	0.204748	0.122791	0.792145	0.187037	0.956125	-0.0647283
30	N6-Methyladenosine	0.99733			308.605	282.119	Nucleosides, nucleotides, and analogues	forward	1.51514	2.9004	1.20618	0.0427973	0.0197784	0.522388	-0.936806
31	L-Carnitine	0.996979			372.986	162.112	Organic nitrogen compounds	forward	76.9713	200.342	1.26077	0.00381851	0.00410755	0.3842	-1.38007
32	Piperidine	0.996538			293.801	86.0968	Organoheterocyclic compounds	forward	0.223206	0.657793	1.25933	0.000142865	0.000643301	0.339326	-1.55926
33	Deoxyguanosine	0.99648			205.024	268.103	Nucleosides, nucleotides, and analogues	forward	1.58563	0.688848	1.16595	0.013098	0.00900751	2.30186	1.2028
35	L-Histidine	0.995626			417.055	156.077	Organic acids and derivatives	forward	0.336411	0.885812	1.25792	0.000112886	0.000560429	0.379777	-1.39677
36	Pipecolic acid	0.995547			47.8604	130.086	Organic acids and derivatives	forward	0.114067	0.157296	0.644188	0.330233	0.092475	0.725177	-0.463595
37	Niacinamide	0.995449			59.361	123.055	Organoheterocyclic compounds	forward	0.0683731	0.038325	1.0771	0.0202191	0.0119414	1.78404	0.835145
38	Uracil	0.995331			168.059	113.035	Organoheterocyclic compounds	forward	0.332858	0.553544	1.20245	0.00867117	0.00684817	0.601322	-0.733791
39	Acetylcholine	0.994868			220.207	146.117	Organic nitrogen compounds	forward	2.37604	2.53297	0.229696	0.634572	0.156256	0.938045	-0.0922715
40	2,3-Dihydro-6-methyl-1H-pyrrolizine-5-carboxaldehyde	0.994857			220.895	150.091	Organoheterocyclic compounds	forward	0.081	0.197473	1.21651	0.00501805	0.0048985	0.410184	-1.28566
41	Octadecylamine	0.994805			157.619	270.315	Organonitrogen compounds	forward	0.000472712	0.919305	1.19509	0.152	0.0504177	0.000514206	-10.9254
42	Melamine	0.994657			194.112	127.073	Organoheterocyclic compounds	forward	0.15717	0.188503	0.152381	0.65029	0.159411	0.833775	-0.26227
43	1-Methyladenosine	0.994575			344.075	282.119	Nucleosides, nucleotides, and analogues	forward	0.214919	0.415485	1.24418	0.000956293	0.00174896	0.517272	-0.951004
44	L-Glutamine	0.994394			391.52	147.076	Organic acids and derivatives	forward	3.07642	9.23884	1.25636	0.00868217	0.00685381	0.332987	-1.58646
45	Oxolan-3-one	0.994145			392.497	87.0444	Organoheterocyclic compounds	forward	4.43757	5.65222	0.897771	0.194321	0.0610671	0.785102	-0.349047
46	L-Glutamic acid	0.993248			409.868	148.06	Organic acids and derivatives	forward	0.426983	2.04702	1.25838	0.00889648	0.00696274	0.208588	-2.26127
47	L-Gulose	0.992707			317.784	203.053	Organic oxygen compounds	forward	0.476689	3.91796	1.26273	5.54967e-06	0.000169832	0.121668	-3.03898
48	3-Methylcytosine	0.992684			208.066	126.066	Organoheterocyclic compounds	forward	0.545075	0.843213	1.17274	0.0141925	0.00951724	0.646426	-0.629442
49	Racemethionine	0.992526			302.509	150.058	Organic acids and derivatives	forward	0.247002	0.746885	1.26427	0.000805147	0.00158256	0.330709	-1.59636
50	3,5-Dimethylphenyl methylcarbamate	0.991893			383.723	180.101	Benzenoids	forward	71.0606	155.146	1.24939	0.000758693	0.0015324	0.458025	-1.1265
51	L-Valine	0.991826			317.781	118.086	Organic acids and derivatives	forward	1.63728	4.49084	1.2575	0.000238577	0.000839386	0.364582	-1.45569
52	Sphinganine	0.991696			58.5868	302.305	Organic nitrogen compounds	forward	4.22437	9.71384	1.21682	0.000380213	0.00104098	0.434881	-1.20131
53	Isoleucyl-Threonine	0.991454			373.872	233.149	Organic acids and derivatives	forward	0.076361	0.256492	1.24573	0.00128498	0.00209969	0.297713	-1.74801
54	Nervonyl carnitine	0.991122			184.524	102.128	Organic nitrogen compounds	forward	0.575216	0.614249	0.450365	0.465921	0.120986	0.936453	-0.0947208
55	Riboflavin	0.991			231.552	377.145	Organoheterocyclic compounds	forward	0.0176832	0.073974	1.26421	0.000596189	0.00133284	0.239046	-2.06464
56	L-Asparagine	0.99077			395.108	133.061	Organic acids and derivatives	forward	0.807873	4.21507	1.26442	4.19649e-06	0.000157544	0.191663	-2.38336
57	Alanyl-Valine	0.990227			272.779	189.123		forward	0.107177	0.275518	1.26016	0.00468089	0.00468424	0.389003	-1.36215
58	gamma-Aminobutyric acid	0.989718			392.497	104.071	Organic acids and derivatives	forward	23.6609	28.4003	0.743183	0.287881	0.0829566	0.83312	-0.263405
60	Valyl-Threonine	0.98911			391.504	219.134	Organic acids and derivatives	forward	0.172906	0.555635	1.25851	0.000173876	0.000717663	0.311186	-1.68415
61	Phytosphingosine	0.989083			61.6671	318.3	Organic nitrogen compounds	forward	37.7098	17.4238	1.24781	0.000482473	0.00117382	2.16427	1.11388
62	2-Aminoacetophenone	0.988987			237.681	136.076	Benzenoids	forward	1.41848	2.13226	1.23727	0.00144859	0.00226528	0.665249	-0.588034
63	Pseudooxynicotine	0.988645			313.848	179.118	Organic oxygen compounds	forward	0.20314	0.858747	1.24686	0.0255857	0.0139672	0.236554	-2.07976
64	Theophylline	0.988604			332.713	381.1	Organoheterocyclic compounds	forward	0.00413397	0.050375	1.21338	0.0017426	0.00253074	0.0820639	-3.60711
66	Periandrin III	0.983955			205.31	825.422	Lipids and lipid-like molecules	forward	0.0107628	0.0323824	1.04525	0.035702	0.0174295	0.332366	-1.58916
67	2-Isopropylphenyl methylcarbamate	0.983945			204.564	194.118	Benzenoids	forward	0.384624	0.0100826	1.26114	5.84244e-08	5.27821e-05	38.1473	5.25351
68	Beta-Carboline	0.98321			45.7559	169.076	Organoheterocyclic compounds	forward	0.186212	0.13271	1.0773	0.0156581	0.0101618	1.40315	0.488668
69	Butyrylcarnitine	0.98276			278.937	232.154	Lipids and lipid-like molecules	forward	9.03031	26.2072	1.24433	0.014819	0.00979794	0.344573	-1.53712
70	2'-O-Methyladenosine	0.982692			94.8366	282.119	Nucleosides, nucleotides, and analogues	forward	0.923433	0.931469	0.0578278	0.9169	0.210299	0.991372	-0.0125014
71	L-Phenylalanine	0.982253			277.173	166.086	Organic acids and derivatives	forward	1.38081	5.22422	1.26171	3.95372e-05	0.000348513	0.264309	-1.9197
72	Guanosine	0.981534			281.545	284.099	Nucleosides, nucleotides, and analogues	forward	0.0767969	0.263614	1.25307	0.000949602	0.00174162	0.291323	-1.77931
73	Arecaidine	0.980909			253.078	142.086	Alkaloids and derivatives	forward	0.717203	1.13877	1.15925	0.00589072	0.00540718	0.629805	-0.667023
74	5'-Methylthioadenosine	0.980705			87.8763	298.097	Nucleosides, nucleotides, and analogues	forward	1.80407	3.37178	1.19367	0.0428241	0.0197868	0.535051	-0.902251
75	3,3,5-triiodo-L-thyronine-beta-D-glucuronoside	0.980404			282.422	132.102	Organic acids and derivatives	forward	4.25679	10.6031	1.24996	0.000191381	0.000754409	0.401467	-1.31665
76	L-Cystine	0.979857			447.459	241.031	Organic acids and derivatives	forward	0.309599	1.82255	1.26144	0.00601876	0.00547675	0.169871	-2.55749
77	1-Kestose	0.978514			445.34	527.159	Organic oxygen compounds	forward	0.0882783	0.125446	1.12524	0.0217756	0.0125486	0.703715	-0.506937
78	L-Lysine	0.97846			542.886	147.113	Organic acids and derivatives	forward	0.417944	0.904949	1.26013	9.41773e-06	0.00018962	0.461843	-1.11453
79	Creatine	0.977448			377.438	132.077	Organic acids and derivatives	forward	0.503216	0.461609	0.623759	0.32624	0.0915847	1.09013	0.124505
80	Trimethylaminoacetone	0.976543			229.8	116.107	Organic oxygen compounds	forward	1.7849	5.07284	1.25386	0.00774712	0.00638239	0.351855	-1.50695
81	L-Arginine	0.976485			596.058	175.119	Organic acids and derivatives	forward	1.27777	1.77031	0.883209	0.116478	0.0410136	0.721775	-0.470378
82	Indoleacetaldehyde	0.976314			42.7394	160.075	Organoheterocyclic compounds	forward	0.132732	0.33328	1.23779	0.00306417	0.00357089	0.398259	-1.32822
84	5-Hexyltetrahydro-2-furanoctanoic acid	0.97406			226.329	299.258	Lipids and lipid-like molecules	forward	0.0388141	0.0623465	1.06155	0.0617758	0.0258142	0.622555	-0.683728
85	Palmitic amide	0.973471			33.7544	256.263	Lipids and lipid-like molecules	forward	2.14532	2.36596	0.686642	0.250085	0.0743019	0.906746	-0.141229
86	Triethanolamine	0.972727			307.495	150.112	Organonitrogen compounds	forward	0.254936	0.518211	1.21729	0.0325735	0.0163076	0.491955	-1.0234
87	LysoPE(16:1(9Z)/0:0)	0.972682			225.363	452.276	Lipids and lipid-like molecules	forward	0.0699171	0.134231	1.18757	0.014275	0.00955469	0.520873	-0.940997
88	Valyl-Valine	0.971633			231.156	217.155	Organic acids and derivatives	forward	0.143141	0.548488	1.25494	0.000602755	0.00134173	0.260973	-1.93803
89	Pantothenic acid	0.970733			283.294	220.118	Organooxygen compounds	forward	0.092212	0.212024	1.25178	0.000337334	0.000986643	0.434912	-1.2012
90	Cyclic GMP	0.970362			337.356	346.054	Nucleosides, nucleotides, and analogues	forward	0.271399	0.967387	1.26134	1.26067e-06	0.000113192	0.280549	-1.83368
91	Phosphorylcholine	0.969702			210.611	184.073	Organic nitrogen compounds	forward	0.787811	1.91458	1.25412	0.000239441	0.000840782	0.41148	-1.2811
92	Tryptophyl-Arginine	0.965464			320.406	361.196	Organic acids and derivatives	forward	0.25386	0.740426	1.25065	0.000406655	0.00107116	0.342857	-1.54432
93	(Â±)-2-(2-Furanyl)pyrrolidine	0.964188			265.829	138.091	Organic nitrogen compounds	forward	1.13683	3.27294	1.25121	0.0120057	0.00848141	0.347341	-1.52557
94	Kojibiose	0.963246			392.39	325.111	Lipids and lipid-like molecules	forward	0.0447042	0.0691579	1.13762	0.0142704	0.00955258	0.646408	-0.629484
95	(+)-threo-2-Amino-3,4-dihydroxybutanoic acid	0.962633			88.5914	136.062	Organic acids and derivatives	forward	0.65734	1.22648	1.08573	0.031602	0.0159549	0.535958	-0.899807
96	Methyl N-methylanthranilate	0.960511			397.587	166.086	Benzenoids	forward	44.8366	88.4199	1.25189	0.000500486	0.00119676	0.507087	-0.979694
97	Cyclohexylamine	0.95977			242.061	100.112	Organic nitrogen compounds	forward	0.348806	0.544644	0.874472	0.248313	0.0738893	0.640429	-0.642888
98	Pi-Methylimidazoleacetic acid	0.958462			87.8462	141.066	Organoheterocyclic compounds	forward	0.371377	0.385399	0.102297	0.79326	0.187251	0.963617	-0.0534688
99	Canthaxanthin	0.957814			160.233	565.405	Lipids and lipid-like molecules	forward	0.0354585	0.204609	1.23294	0.0551092	0.0237014	0.173299	-2.52866
100	Tragopogonsaponin M	0.957592			188.422	945.515	Lipids and lipid-like molecules	forward	0.012217	0.00148205	1.21942	0.0013829	0.00220053	8.24332	3.04323
101	beta-Doradecin	0.956292			32.9037	581.398	Lipids and lipid-like molecules	forward	12.4675	37.9632	1.12871	0.128346	0.0442076	0.328411	-1.60643
103	Calenduloside H methyl ester	0.955371			185.804	971.522	Lipids and lipid-like molecules	forward	0.0136824	0.00925273	0.964604	0.179448	0.0574545	1.47874	0.564368
104	Leucyl-Valine	0.955029			214.982	231.17	Organic acids and derivatives	forward	0.495862	0.994322	1.2498	0.000397662	0.00106116	0.498693	-1.00378
105	(3b,16a,20R)-3,16,20,22,25-Pentahydroxy-5-cucurbiten-11-one 3-[glucosyl-(1->6)-glucoside]	0.954674			198.481	831.472	Lipids and lipid-like molecules	forward	0.00319124	0.00694382	0.864319	0.128747	0.0443132	0.45958	-1.12161
106	Uridine 5'-monophosphate	0.954671			455.159	325.043	Nucleosides, nucleotides, and analogues	forward	0.0490397	0.241267	1.26343	0.00281734	0.00339554	0.203259	-2.29861
107	Dide-O-methyl-4-O-alpha-D-glucopyranosylsimmondsin	0.95391			25.0067	510.187	Organic oxygen compounds	forward	0.0113964	0.00333944	1.21256	0.00106721	0.00187319	3.41268	1.7709
108	Flavidulol C	0.953342			88.758	515.321	Benzenoids	forward	0.223612	0.52561	1.22467	0.0316548	0.0159712	0.425433	-1.233
109	Arginyl-Valine	0.953067			417.227	274.187	Organic acids and derivatives	forward	0.421723	1.29821	1.21615	0.0481653	0.021447	0.324849	-1.62216
110	Tridecyl phloretate	0.953001			183.592	349.274	Lipids and lipid-like molecules	forward	0.0771635	0.0906944	0.60291	0.329004	0.0922014	0.850808	-0.233095
111	L-Histidinol	0.952965			371.2	142.097	Organic nitrogen compounds	forward	0.600761	1.42413	1.21901	0.00318615	0.00366277	0.421844	-1.24522
112	Physalolactone C	0.951779			154.368	521.227	Lipids and lipid-like molecules	forward	0.0115211	0.0129631	0.15538	0.694202	0.168078	0.88876	-0.170134
114	MG(16:0/0:0/0:0)	0.950713			234.128	331.284	Lipids and lipid-like molecules	forward	0.0161128	0.0511921	1.26143	1.86911e-05	0.000247373	0.314751	-1.66772
115	PE(18:2(9Z,12Z)/18:1(11Z))	0.950359			169.782	742.539	Lipids and lipid-like molecules	forward	0.879352	1.01746	0.442943	0.432531	0.114076	0.864259	-0.210465
117	4,4alpha,5,6-Tetrahydro-7-methyl-2(3H)-naphthalenone	0.950064			94.7982	163.112	Organic oxygen compounds	forward	0.125678	0.423228	1.0667	0.174818	0.0563019	0.296951	-1.7517
118	2-Arachidonyl Glycerol ether	0.949199			221.059	365.304	Lipids and lipid-like molecules	forward	0.025372	0.0607324	1.24472	0.0012926	0.00210773	0.417767	-1.25923
119	Epidermin	0.948788			402.056	262.123	Organic oxygen compounds	forward	0.00892181	0.01983	1.17677	0.00150938	0.00232323	0.449915	-1.15228
120	N-a-Acetyl-L-arginine	0.94806			389.377	217.13	Organic acids and derivatives	forward	1.5139	2.90758	1.19643	0.0120602	0.00850792	0.520672	-0.941553
121	Aspartyl-Arginine	0.947301			459.64	290.146	Organic acids and derivatives	forward	0.00240174	0.0753309	1.04469	0.361467	0.0993462	0.0318825	-4.97109
122	PC(20:5(5Z,8Z,11Z,14Z,17Z)/20:5(5Z,8Z,11Z,14Z,17Z))	0.9467			158.502	826.538	Lipids and lipid-like molecules	forward	0.49084	1.45917	1.20234	0.0524953	0.022839	0.336383	-1.57182
123	Alloxanthin	0.946436			200.244	565.404	Lipids and lipid-like molecules	forward	0.00117646	0.167588	1.14064	0.210981	0.0649851	0.00701995	-7.15432
124	Cyclic AMP	0.946228			281.552	330.059	Nucleosides, nucleotides, and analogues	forward	0.709835	2.3512	1.26183	2.28734e-05	0.000273014	0.301903	-1.72784
125	Methionyl-Arginine	0.946009			385.394	306.159	Organic acids and derivatives	forward	0.0769223	0.29579	1.23475	0.0019017	0.00266608	0.260057	-1.9431
126	Phenylalanyl-Alanine	0.944615			226.16	237.123	Organic acids and derivatives	forward	0.044364	0.104144	1.24142	0.000602022	0.00134074	0.425987	-1.23112
127	3-Methyl-2-phenylbutanal	0.941602			52.1823	163.112	Benzenoids	forward	0.584166	1.35379	0.885876	0.166494	0.0541954	0.431502	-1.21256
128	(R)-2-Hydroxysterculic acid	0.941312			166.78	311.258	Lipids and lipid-like molecules	forward	3.22914	10.5713	1.25548	0.0099015	0.00744965	0.305463	-1.71093
130	Reticulatamol	0.938113			170.395	535.508	Lipids and lipid-like molecules	forward	0.168936	0.0885976	1.16632	0.00368983	0.00402174	1.90678	0.93114
131	L-Isoleucine	0.937945			228.938	132.102	Organic acids and derivatives	forward	0.045272	0.0889585	1.13621	0.0360462	0.0175496	0.508912	-0.974513
132	N-Hexadecanoylpyrrolidine	0.937929			81.8815	310.309	Organoheterocyclic compounds	forward	0.285941	0.211341	0.958814	0.0559454	0.0239732	1.35299	0.436147
133	Calycanthidine	0.937871			75.5282	361.237	Organoheterocyclic compounds	forward	0.032178	0.0508144	0.413375	0.384789	0.104315	0.633247	-0.659161
135	Arginyl-Phenylalanine	0.937248			362.22	322.187	Organic acids and derivatives	forward	0.958368	3.71405	1.23738	0.0338169	0.0167602	0.258039	-1.95434
136	LysoPE(16:0/0:0)	0.936785			224.538	454.292	Lipids and lipid-like molecules	forward	3.72394	6.76468	1.18859	0.0112153	0.00809127	0.550497	-0.861192
137	Adenosine 2'-phosphate	0.936657			447.091	348.07	Organic oxygen compounds	forward	0.919288	4.69608	1.26471	0.000596507	0.00133328	0.195757	-2.35287
138	Styrene	0.936234			35.4765	105.07	Benzenoids	forward	3.48499	2.19377	1.16372	0.0137358	0.00930756	1.58858	0.667739
139	2-Methylbutyroylcarnitine	0.935862			261.43	246.169	Lipids and lipid-like molecules	forward	5.25404	13.7558	1.25347	0.000366019	0.00102378	0.381952	-1.38854
140	PE(22:2(13Z,16Z)/16:1(9Z))	0.935166			167.142	770.567	Lipids and lipid-like molecules	forward	0.912231	1.00963	0.368887	0.495006	0.127163	0.903529	-0.146358
141	L-Tyrosine	0.933227			321.033	182.081	Organic acids and derivatives	forward	0.146877	0.689351	1.26364	1.45239e-06	0.000117852	0.213066	-2.23063
142	9-HODE	0.930549			156.801	297.242	Lipids and lipid-like molecules	forward	0.0413609	0.0671009	1.14623	0.0167473	0.0106145	0.616398	-0.698065
143	Leucyl-phenylalanine	0.930181			191.501	279.17	Organic acids and derivatives	forward	0.242377	0.184781	0.912439	0.174772	0.0562905	1.3117	0.391442
144	Gingerglycolipid A	0.929067			233.656	677.373	Lipids and lipid-like molecules	forward	0.0084506	0.0216867	1.22892	0.0239309	0.0133699	0.389667	-1.35969
145	Threoninyl-Arginine	0.927735			443.616	276.166	Organic acids and derivatives	forward	0.936623	2.62685	1.24829	0.000276538	0.000896072	0.356557	-1.4878
146	Leucyl-Isoleucine	0.927089			203.717	245.185	Organic acids and derivatives	forward	0.486836	1.93653	1.26043	0.0072362	0.00612497	0.251396	-1.99196
147	LysoPE(18:3(6Z,9Z,12Z)/0:0)	0.926289			225.409	476.276	Lipids and lipid-like molecules	forward	0.0706904	0.126228	1.14128	0.0332934	0.0165708	0.560022	-0.836443
148	N-Desmethyltramadol	0.925498			53.0166	250.18	Benzenoids	forward	1.06514	1.9768	1.17116	0.0112248	0.0080959	0.538818	-0.892131
149	Cortisone	0.925188			364.205	361.198	Lipids and lipid-like molecules	forward	0.0544227	0.27611	1.22712	0.0452668	0.0205422	0.197105	-2.34296
150	20-Hydroxyeicosatetraenoic acid	0.924307			181.863	321.242	Lipids and lipid-like molecules	forward	0.11208	0.257067	1.25666	0.000128395	0.000603769	0.435996	-1.19761
151	Hericene A	0.923723			182.734	557.42	Lipids and lipid-like molecules	forward	0.0291411	0.107495	1.25408	0.000159706	0.000685284	0.271093	-1.88314
152	Alpha-dimorphecolic acid	0.923698			88.7657	279.231	Lipids and lipid-like molecules	forward	0.195778	0.439463	1.23049	0.00442998	0.00452009	0.445495	-1.16652
153	Hovenolactone	0.923373			180.144	489.358	Benzenoids	forward	0.0160502	0.0254176	0.810931	0.162878	0.0532661	0.63146	-0.663237
154	Alanyl-Arginine	0.923192			441.758	246.156	Organic acids and derivatives	forward	4.35501	10.9528	1.18189	0.016695	0.0105932	0.397616	-1.33055
155	DG(20:4(8Z,11Z,14Z,17Z)/14:0/0:0)	0.921826			176.704	589.482	Lipids and lipid-like molecules	forward	2.2344	2.4377	1.05658	0.0422665	0.0196114	0.916605	-0.125628
156	Myrtine	0.920827			37.9932	168.138	Organoheterocyclic compounds	forward	0.228532	0.383323	1.10336	0.0323593	0.0162286	0.596186	-0.746166
157	2-Pyrrolidinone	0.920686			392.497	86.0605	Organoheterocyclic compounds	forward	5.19432	6.60898	0.877001	0.206541	0.0639368	0.785949	-0.347492
158	Epoxymurin B	0.920378			171.449	531.477	Lipids and lipid-like molecules	forward	0.0198583	0.0228388	0.193077	0.647755	0.158904	0.869498	-0.201745
159	Murrayacinine	0.918957			472.285	346.183	Organoheterocyclic compounds	forward	0.0753769	0.14205	1.20451	0.0411236	0.0192472	0.530636	-0.914205
160	PC(22:6(4Z,7Z,10Z,13Z,16Z,19Z)/22:6(4Z,7Z,10Z,13Z,16Z,19Z))	0.918569			167.956	878.553	Lipids and lipid-like molecules	forward	0.011462	0.0113371	0.0765534	0.959555	0.21795	1.01102	0.0158046
161	Ganoderiol I	0.918466			49.1359	503.372	Lipids and lipid-like molecules	forward	0.031953	0.0537729	1.19841	0.00842706	0.00672165	0.594221	-0.75093
162	Biopterin	0.91707			269.339	238.093	Organoheterocyclic compounds	forward	0.108902	0.29956	1.22494	0.030617	0.0156457	0.363539	-1.45982
163	L-Palmitoylcarnitine	0.916225			201.081	400.341	Lipids and lipid-like molecules	forward	0.826714	0.852739	0.282219	0.683942	0.166072	0.969481	-0.0447157
164	Glycerophosphocholine	0.915829			406.167	258.11	Lipids and lipid-like molecules	forward	2.3808	24.6266	1.26148	0.00581542	0.0053657	0.0966762	-3.3707
165	Salsolinol	0.914974			214.049	180.102	Organoheterocyclic compounds	forward	0.451599	0.485873	0.292473	0.701568	0.169511	0.929459	-0.105537
166	Annosquamosin B	0.914099			235.902	309.242	Lipids and lipid-like molecules	forward	0.112201	0.352854	1.26098	5.43123e-05	0.000403274	0.317982	-1.65298
167	3-Ethyl-2-methoxypyrazine	0.91219			46.411	139.087	Organoheterocyclic compounds	forward	0.4534	0.594903	1.16553	0.0133233	0.00911432	0.762141	-0.39187
168	(13R,14R)-8-Labdene-13,14,15-triol	0.911348			177.744	325.273	Lipids and lipid-like molecules	forward	0.370752	0.340285	0.895802	0.104165	0.0376487	1.08953	0.123712
169	Prostaglandin D3	0.910459			320.966	373.197	Lipids and lipid-like molecules	forward	0.254944	0.660561	1.23017	0.001541	0.00235266	0.385951	-1.37351
170	Pyrophaeophorbide a	0.909771			56.0614	535.271	Organoheterocyclic compounds	forward	1.76593	3.83705	1.1626	0.0729607	0.0291016	0.460231	-1.11957
171	Decanoylcarnitine	0.908472			217.571	316.248	Lipids and lipid-like molecules	forward	0.539005	1.38237	1.17745	0.0159058	0.0102666	0.389913	-1.35878
172	4-Methoxycinnamoyloleanolic acid methyl ester	0.908302			147.404	631.437	Lipids and lipid-like molecules	forward	0.0814635	0.214986	1.15349	0.0895469	0.0336852	0.378925	-1.40002
173	2-Diethylaminoethanol	0.904533			262.513	118.123	Organic nitrogen compounds	forward	0.987939	3.13082	1.25487	0.0113265	0.00814548	0.315553	-1.66405
174	Ergosterol	0.902476			186.243	379.325	Lipids and lipid-like molecules	forward	0.0887855	0.0754427	0.0175528	0.699181	0.169048	1.17686	0.234942
175	Sphingosine 1-phosphate	0.901834			35.6993	380.257	Lipids and lipid-like molecules	forward	0.196549	0.427688	0.919532	0.189357	0.0598761	0.459561	-1.12167
177	Arginyl-Leucine	0.898667			376.574	288.203	Organic acids and derivatives	forward	1.47418	6.24113	1.2537	0.0123885	0.00866626	0.236204	-2.08189
178	3-Dehydroxycarnitine	0.897961			397.731	146.118	Lipids and lipid-like molecules	forward	1.63009	8.23721	1.2312	2.84722e-05	0.000300422	0.197893	-2.33721
179	Fexofenadine	0.897607			218.543	502.292	Benzenoids	forward	0.346149	1.05842	1.2387	0.0239057	0.0133606	0.327043	-1.61245
180	Dihydrothymine	0.897091			185.821	129.066	Organoheterocyclic compounds	forward	1.29793	0.755152	1.18111	0.00701961	0.00601152	1.71876	0.781367
181	3-Methylglutarylcarnitine	0.896988			276.313	290.159	Lipids and lipid-like molecules	forward	0.0906675	0.107566	0.468496	0.443703	0.116326	0.842902	-0.246563
182	22-Acetylpriverogenin B	0.896504			178.358	517.389	Lipids and lipid-like molecules	forward	0.00937611	0.0098995	0.092678	0.866084	0.200986	0.947129	-0.0783667
183	2-Methyl-3-(2-pentenyl)-2-cyclopenten-1-one	0.893982			34.5371	165.127	Organooxygen compounds	forward	0.203669	0.255268	0.961098	0.0683259	0.0277764	0.797863	-0.325787
185	2-Hydroxy-6-pentadecylbenzoic acid	0.891485			169.995	349.274	Benzenoids	forward	0.167074	0.153618	0.706319	0.242412	0.0725066	1.08759	0.121138
186	Austroinulin	0.890518			180.144	323.257	Lipids and lipid-like molecules	forward	0.240467	0.305496	0.968955	0.099767	0.0364609	0.787138	-0.345312
187	N-(3-Methylbutyl)acetamide	0.889514			283.295	130.123	Organic acids and derivatives	forward	2.90529	4.06698	1.01769	0.0619605	0.025871	0.714359	-0.485278
188	Persicachrome	0.888623			255.171	385.273	Lipids and lipid-like molecules	forward	0.113816	0.364847	1.26249	1.85566e-05	0.000246491	0.311956	-1.68059
189	3-Amino-2-piperidone	0.886903			214.218	115.087	Organic acids and derivatives	forward	0.301213	0.310363	0.107552	0.919773	0.210819	0.97052	-0.0431705
191	MG(20:4(5Z,8Z,11Z,14Z)/0:0/0:0)	0.883763			68.1203	379.284	Lipids and lipid-like molecules	forward	0.4496	1.51389	1.26114	3.03769e-05	0.000308351	0.296982	-1.75155
192	Valyl-Phenylalanine	0.882953			204.166	265.154	Organic acids and derivatives	forward	0.0856735	0.350449	1.25944	0.00017536	0.000720911	0.244468	-2.03228
193	5-Aminopentanoic acid	0.881589			234.347	118.086	Organic acids and derivatives	forward	0.117268	0.157766	0.727197	0.304283	0.0866504	0.7433	-0.427983
194	Artomunoxanthentrione epoxide	0.880851			442.408	463.143	Organoheterocyclic compounds	forward	0.089771	0.105979	0.254788	0.569745	0.142938	0.847062	-0.239461
195	Dieporeticenin	0.880746			216.715	573.488	Lipids and lipid-like molecules	forward	0.0195605	0.029625	0.678223	0.27623	0.0802825	0.660269	-0.598874
196	Ganoderiol H	0.880614			177.612	491.373	Lipids and lipid-like molecules	forward	0.015404	0.0180924	0.733602	0.222465	0.0677275	0.851406	-0.232081
197	Cytidine 2',3'-cyclic phosphate	0.880484			335.348	306.048	Nucleosides, nucleotides, and analogues	forward	0.0210616	0.0633336	1.26338	1.56591e-05	0.000228571	0.33255	-1.58836
198	Arginyl-Arginine	0.880428			587.868	331.22	Organic acids and derivatives	forward	0.318411	0.388581	0.725463	0.209663	0.0646695	0.819418	-0.287328
200	Oleanderolide 3-acetate	0.87957			49.1443	515.374	Lipids and lipid-like molecules	forward	0.0295116	0.0480339	1.20539	0.00269968	0.00330766	0.614392	-0.702769
201	3-Hydroxyadipic acid 3,6-lactone	0.878854			325.793	145.049	Organoheterocyclic compounds	forward	0.218218	0.43725	1.23024	0.00287167	0.00343516	0.49907	-1.00269
202	Tyrosine methylester	0.877428			369.467	196.097	Organic acids and derivatives	forward	0.0716468	0.263568	1.24185	4.26955e-05	0.000360407	0.271834	-1.8792
203	7',8'-Dihydro-8'-hydroxycitraniaxanthin	0.875431			32.8982	489.335	Lipids and lipid-like molecules	forward	0.313314	0.814035	1.12071	0.110582	0.0393733	0.38489	-1.37748
204	Lycopersiconol	0.875196			46.5033	335.258	Lipids and lipid-like molecules	forward	5.5836	5.12121	0.228448	0.63177	0.155691	1.09029	0.124712
205	NAD	0.87389			450.673	664.115	Nucleosides, nucleotides, and analogues	forward	0.0032982	0.0170482	0.991852	0.287709	0.0829173	0.193463	-2.36987
206	Mangiferdesmethylursanone	0.873855			30.3456	429.371	Organic oxygen compounds	forward	0.203145	3.435	1.00406	0.190108	0.0600574	0.0591399	-4.07972
207	3-Acetyl-2,5-dimethylthiophene	0.873563			203.712	155.054	Organooxygen compounds	forward	0.0637019	0.0932536	1.06905	0.0459238	0.0207494	0.683104	-0.549823
208	Hericene B	0.873326			194.563	583.435	Lipids and lipid-like molecules	forward	0.178191	0.337362	1.13265	0.0316211	0.0159608	0.52819	-0.920872
209	Hericene C	0.872762			180.138	585.453	Lipids and lipid-like molecules	forward	2.53468	4.60058	1.24669	0.000367039	0.00102504	0.550948	-0.860012
210	DG(18:3(9Z,12Z,15Z)/14:1(9Z)/0:0)	0.871681			180.997	561.452	Lipids and lipid-like molecules	forward	0.488806	0.897186	1.22275	0.00208701	0.00282382	0.544821	-0.876146
211	PS(15:0/16:1(9Z))	0.87107			179.279	720.479	Lipids and lipid-like molecules	forward	0.214409	0.0859881	0.961379	0.0704275	0.0283835	2.49347	1.31816
212	Reticulatamone	0.870357			170.638	533.494	Lipids and lipid-like molecules	forward	0.0310944	0.01441	1.02198	0.0613455	0.0256815	2.15783	1.10958
213	Methoxypyrazine	0.869964			191.518	111.067	Organoheterocyclic compounds	forward	3.165	1.42198	0.935714	0.0857806	0.0326434	2.22577	1.1543
214	2-Ethoxy-5-methylpyrazine	0.868939			170.659	139.087	Organooxygen compounds	forward	0.127723	0.256977	1.25751	1.96171e-05	0.000253492	0.497021	-1.00862
215	N,N-Dimethylsphingosine	0.867583			81.9132	328.321	Organic nitrogen compounds	forward	0.216658	0.225265	0.108007	0.908016	0.208686	0.961794	-0.0562008
216	5-Androstenetriol	0.867309			180.138	307.226	Lipids and lipid-like molecules	forward	1.48648	2.58468	1.2278	0.0219233	0.0126066	0.575109	-0.798092
217	Ethyl carbamate	0.864694			51.75	90.0553	Organic acids and derivatives	forward	0.122314	0.200016	1.22705	0.00079241	0.00156908	0.611521	-0.709526
218	Hericenone D	0.863534			187.145	599.431	Lipids and lipid-like molecules	forward	0.0207982	0.0274272	1.09211	0.0259931	0.0141101	0.758308	-0.399145
219	PIP(20:2(11Z,14Z)/18:2(9Z,12Z))	0.863285			22.295	967.525	Lipids and lipid-like molecules	forward	0.00187798	0.00518392	1.16455	0.0183255	0.0112383	0.362269	-1.46487
220	DG(14:1(9Z)/20:4(5Z,8Z,11Z,14Z)/0:0)	0.861976			192.829	587.466	Lipids and lipid-like molecules	forward	0.289386	0.447146	1.22501	0.00307642	0.00357929	0.647184	-0.627752
221	alpha-Methylstyrene	0.861902			65.5242	119.086	Benzenoids	forward	0.278521	0.460969	0.785037	0.240867	0.0721422	0.604208	-0.726883
222	Astaxanthin	0.861834			25.9056	597.393	Lipids and lipid-like molecules	forward	0.00301336	0.00485435	1.16561	0.0125047	0.00872167	0.620756	-0.687901
223	Hexyl heptanoate	0.860839			24.3919	639.244	Organoheterocyclic compounds	forward	0.0229728	0.0345337	0.342129	0.425238	0.11262	0.665228	-0.588079
224	Tetrahydrodeoxycorticosterone	0.858666			88.7663	335.258	Lipids and lipid-like molecules	forward	0.862745	2.15685	1.24391	0.00204876	0.00279122	0.400002	-1.32192
225	DG(14:1(9Z)/18:4(6Z,9Z,12Z,15Z)/0:0)	0.857835			181.916	559.436	Lipids and lipid-like molecules	forward	0.0972266	0.237823	1.25483	0.000196398	0.00076434	0.408819	-1.29047
226	Cohibin A	0.857656			180.091	549.489	Lipids and lipid-like molecules	forward	0.0122823	0.00766347	0.630433	0.273945	0.079767	1.6027	0.680506
227	PC(22:5(4Z,7Z,10Z,13Z,16Z)/15:0)	0.856972			160.329	794.568	Lipids and lipid-like molecules	forward	0.883011	1.14034	0.749101	0.212219	0.0652811	0.774339	-0.368962
228	DG(16:1(9Z)/18:4(6Z,9Z,12Z,15Z)/0:0)	0.855534			75.415	587.466	Lipids and lipid-like molecules	forward	0.106242	0.279448	0.733835	0.256956	0.0758894	0.380186	-1.39522
229	Diepomuricanin A	0.855074			179.702	547.472	Lipids and lipid-like molecules	forward	0.0100685	0.00811766	0.562557	0.387014	0.104782	1.24032	0.310715
230	DG(18:2(9Z,12Z)/16:1(9Z)/0:0)	0.854657			176.767	591.496	Lipids and lipid-like molecules	forward	0.346022	0.23067	1.01977	0.0485165	0.0215545	1.50007	0.585032
231	DG(16:0/20:3(5Z,8Z,11Z)/0:0)	0.854058			30.3178	619.528	Lipids and lipid-like molecules	forward	1.27117	1.22655	0.276877	0.720997	0.173263	1.03638	0.0515514
232	Imidazole-4-acetaldehyde	0.853669			90.4602	111.055	Organoheterocyclic compounds	forward	4.8545	7.6673	0.442313	0.376555	0.102576	0.633143	-0.659396
233	4-Methylbenzaldehyde	0.853564			36.5992	121.065	Benzenoids	forward	1.19375	0.775962	1.12542	0.0134102	0.00915533	1.53841	0.621443
235	LysoPC(14:1(9Z))	0.852952			218.134	466.292	Lipids and lipid-like molecules	forward	0.0558126	0.145139	1.18607	0.0200883	0.0118945	0.384545	-1.37877
236	Robustocin	0.85291			180.113	563.467	Lipids and lipid-like molecules	forward	0.128433	0.137006	0.585658	0.339515	0.0945419	0.937431	-0.0932161
239	3-Methyl-5-pentyl-2-furannonanoic acid	0.84954			157.517	309.242	Lipids and lipid-like molecules	forward	0.341368	0.527356	0.933378	0.179175	0.0573869	0.64732	-0.62745
240	DG(18:4(6Z,9Z,12Z,15Z)/15:0/0:0)	0.847507			179.286	575.467	Lipids and lipid-like molecules	forward	0.319994	0.349084	0.946283	0.0835951	0.0320277	0.916668	-0.125529
241	Idoxanthin	0.847028			95.6576	599.411	Lipids and lipid-like molecules	forward	0.376869	0.944368	1.26019	9.08149e-05	0.000512497	0.39907	-1.32529
243	(-)-7,7-Dimethyl-2-methylenebicyclo[2.2.1]heptane	0.845868			74.9881	137.132	Lipids and lipid-like molecules	forward	0.443352	1.28779	1.18666	0.0702415	0.0283302	0.344273	-1.53838
244	Calamin	0.845033			34.6168	521.239	Lipids and lipid-like molecules	forward	0.211741	0.17687	0.448667	0.518773	0.132182	1.19716	0.259612
245	cis-5-Tetradecenoylcarnitine	0.844891			50.7753	370.295	Lipids and lipid-like molecules	forward	0.0547657	0.0630768	0.862973	0.132631	0.0453272	0.868238	-0.203837
246	(R)-6'-O-(4-Geranyloxy-2-hydroxycinnamoyl)-marmin	0.843532			239.392	631.332	Lipids and lipid-like molecules	forward	0.0135195	0.0445217	1.23347	0.000444809	0.00112317	0.303661	-1.71947
247	Corchorosol A	0.843501			89.6257	537.303	Lipids and lipid-like molecules	forward	0.391759	0.504376	0.984465	0.0765744	0.0301032	0.776719	-0.364535
248	Isolinderanolide	0.84291			86.1795	337.273	Organoheterocyclic compounds	forward	0.866481	1.72141	1.24462	0.0136324	0.00925948	0.503355	-0.990352
249	Linamarin	0.841861			404.957	248.113	Organic oxygen compounds	forward	0.0539325	0.444815	1.25617	0.0145487	0.00967783	0.121247	-3.04398
250	Propionylcarnitine	0.841238			300.893	218.138	Lipids and lipid-like molecules	forward	4.76433	10.228	1.19014	0.058159	0.0246831	0.465812	-1.10218
251	Citbismine F	0.841011			43.9943	655.239	Organoheterocyclic compounds	forward	0.0137251	0.131489	1.19617	0.10756	0.0385479	0.104382	-3.26005
252	Leucyl-Gamma-glutamate	0.840877			394.993	260.161	Organic acids and derivatives	forward	0.0435864	0.110698	1.23659	0.00050026	0.00119648	0.393742	-1.34468
253	PC(22:5(7Z,10Z,13Z,16Z,19Z)/18:2(9Z,12Z))	0.840515			89.5899	832.583	Lipids and lipid-like molecules	forward	0.253196	0.439984	0.265172	0.437193	0.115001	0.575468	-0.797193
254	PC(18:3(9Z,12Z,15Z)/14:1(9Z))	0.840195			166.336	726.508	Lipids and lipid-like molecules	forward	0.312422	0.309122	0.150269	0.954324	0.21702	1.01068	0.015322
256	Pregnanetriol	0.836795			177.565	337.273	Lipids and lipid-like molecules	forward	1.95172	2.17602	1.13333	0.0589896	0.024946	0.896923	-0.156944
257	Coproporphyrin II	0.836243			68.1041	655.277	Organoheterocyclic compounds	forward	0.685572	0.0252777	0.978214	4.96185e-05	0.000385733	27.1216	4.76137
258	Pentacarboxylporphyrin I	0.835775			47.5354	699.266	Organoheterocyclic compounds	forward	0.0281671	0.122343	1.05553	0.102007	0.0370691	0.230231	-2.11885
259	(22E, 24x)-Ergosta-4,6,8,22-tetraen-3-one	0.835677			54.345	393.315	Lipids and lipid-like molecules	forward	0.0368097	0.0546599	0.983046	0.0928786	0.0345871	0.673432	-0.570396
260	PC(18:4(6Z,9Z,12Z,15Z)/14:1(9Z))	0.835473			167.173	724.491	Lipids and lipid-like molecules	forward	0.0643449	0.0891794	0.71752	0.241252	0.0722331	0.721522	-0.470884
261	Dodecanoylcarnitine	0.834834			210.695	344.279	Lipids and lipid-like molecules	forward	1.65616	2.7604	1.18146	0.00984224	0.00742198	0.599971	-0.737034
263	(R)-Pelletierine	0.831927			227.755	142.122	Organoheterocyclic compounds	forward	0.176705	0.252427	0.96291	0.0912788	0.0341563	0.700024	-0.514524
264	PS(14:0/16:1(9Z))	0.831395			191.511	706.466	Lipids and lipid-like molecules	forward	0.271817	0.0808824	1.15878	0.0158169	0.0102291	3.36064	1.74874
265	Stearoylcarnitine	0.829901			197.658	428.373	Lipids and lipid-like molecules	forward	0.147364	0.250922	1.12723	0.098038	0.0359866	0.58729	-0.767855
266	DG(15:0/18:3(6Z,9Z,12Z)/0:0)	0.829067			182.24	577.481	Lipids and lipid-like molecules	forward	0.0186454	0.0038228	0.612766	0.416512	0.110861	4.87742	2.28612
267	PA(16:0e/18:0)	0.827379			209.778	663.535	Lipids and lipid-like molecules	forward	0.0271388	0.01388	1.10262	0.0165122	0.0105186	1.95525	0.96735
268	Obtusilactone A	0.827238			75.2839	309.242	Organoheterocyclic compounds	forward	10.1396	26.4279	1.24103	0.0162412	0.0104068	0.383672	-1.38205
269	beta-D-Glucosamine	0.826352			144.66	180.088	Organooxygen compounds	forward	0.45632	0.698346	1.19788	0.00856052	0.00679113	0.65343	-0.613895
270	Epinepetalactone	0.82609			35.4681	167.106	Lipids and lipid-like molecules	forward	0.163838	0.198403	0.721651	0.218058	0.0666659	0.825786	-0.276159
271	DG(20:5(5Z,8Z,11Z,14Z,17Z)/15:0/0:0)	0.825149			176.695	601.483	Lipids and lipid-like molecules	forward	0.122743	0.17326	1.23215	0.00176883	0.00255273	0.70843	-0.497304
274	Adenosine monophosphate	0.822746			424.72	348.07	Nucleosides, nucleotides, and analogues	forward	0.06046	0.224006	1.26123	5.48517e-05	0.00040519	0.269904	-1.88948
275	MG(18:3(6Z,9Z,12Z)/0:0/0:0)	0.820811			239.404	353.268	Lipids and lipid-like molecules	forward	0.0272867	0.0857822	1.24013	0.00196011	0.00271389	0.318093	-1.65248
276	11beta-Hydroxytestosterone	0.819884			35.4212	305.21	Lipids and lipid-like molecules	forward	0.524265	0.836178	1.15345	0.0140309	0.00944356	0.626978	-0.673514
277	17a-Hydroxypregnenolone	0.819832			32.1743	333.242	Lipids and lipid-like molecules	forward	0.0733859	0.120413	1.19371	0.00631143	0.00563132	0.609449	-0.714423
278	6-Chloro-N-(1-methylethyl)-1,3,5-triazine-2,4-diamine	0.818603			280.681	188.071	Organoheterocyclic compounds	forward	0.223701	0.896073	1.25889	3.77869e-05	0.000341456	0.249646	-2.00205
279	(2S,4R,5S)-Muscarine	0.818229			192.333	174.149	Organic oxygen compounds	forward	0.150558	0.0862099	0.975274	0.0291605	0.0151744	1.74641	0.804392
280	[12]-Gingerol	0.817898			202.879	396.31	Benzenoids	forward	0.282626	0.505765	1.20314	0.00809362	0.0065493	0.558809	-0.839574
283	PC(18:3(6Z,9Z,12Z)/18:3(6Z,9Z,12Z))	0.815957			162.864	778.536		forward	1.04914	2.26339	1.16618	0.0713008	0.0286328	0.463526	-1.10928
284	3b,6a-Dihydroxy-alpha-ionol 9-[apiosyl-(1->6)-glucoside]	0.815848			107.188	521.255	Lipids and lipid-like molecules	forward	0.03051	0.042893	1.10496	0.0296977	0.0153502	0.711306	-0.491459
285	3-Aminocaproic acid	0.814532			57.6804	132.102	Organic acids and derivatives	forward	0.0715387	0.0561918	0.961166	0.0570269	0.0243217	1.27312	0.348365
286	[8]-Paradol	0.813663			239.312	307.226	Benzenoids	forward	0.0717102	0.258339	1.26127	9.02676e-06	0.000188239	0.277581	-1.84902
287	DG(14:1(9Z)/22:4(7Z,10Z,13Z,16Z)/0:0)	0.813418			174.98	615.499	Lipids and lipid-like molecules	forward	0.0614481	0.0476616	0.847801	0.105501	0.0380043	1.28926	0.366542
288	2,4,6-Trihydroxybenzoic acid	0.81335			203.712	171.027	Benzenoids	forward	0.00164967	0.00360889	0.652273	0.240604	0.0720801	0.457114	-1.12938
289	Domoic acid	0.811605			322.918	312.144	Organic acids and derivatives	forward	0.789002	0.294469	1.24538	0.000117183	0.000570645	2.67941	1.42191
290	(3R, 6'Z)-3,4-Dihydro-8-hydroxy-3-(6-pentadecenyl)-1H-2-benzopyran-1-one	0.810978			213.243	373.273	Organoheterocyclic compounds	forward	0.0213917	0.0476429	1.21751	0.00209345	0.00282926	0.449	-1.15521
291	LysoPC(22:2(13Z,16Z))	0.810386			175.747	576.401	Lipids and lipid-like molecules	forward	0.288051	0.242624	0.545561	0.420165	0.111599	1.18723	0.247602
292	DG(14:0/20:5(5Z,8Z,11Z,14Z,17Z)/0:0)	0.809815			37.1386	587.466	Lipids and lipid-like molecules	forward	1.766	3.08608	1.23757	0.000838683	0.00161712	0.572246	-0.805292
293	PA(18:3(9Z,12Z,15Z)/14:0)	0.808015			26.5012	643.43	Lipids and lipid-like molecules	forward	0.0249812	0.108081	0.845924	0.345135	0.0957839	0.231133	-2.11321
294	PC(20:2(11Z,14Z)/14:0)	0.808008			167.214	758.569	Lipids and lipid-like molecules	forward	1.0911	1.35409	0.700659	0.221593	0.0675166	0.805785	-0.311533
295	Ginsenoyne G	0.80755			180.135	305.21	Organic acids and derivatives	forward	0.128276	0.198916	1.01933	0.0343124	0.0169381	0.644876	-0.632906
296	Isoleucyl-Histidine	0.807198			312.42	269.16	Organic acids and derivatives	forward	0.0680173	0.251084	1.2617	3.89719e-05	0.000346272	0.270895	-1.88419
297	Methyl (7Z,9Z,9'Z)-6'-apo-y-caroten-6'-oate	0.806036			33.758	473.341	Lipids and lipid-like molecules	forward	0.525306	0.769218	0.801676	0.225306	0.0684158	0.68291	-0.550233
298	PC(20:2(11Z,14Z)/15:0)	0.805756			166.335	772.581	Lipids and lipid-like molecules	forward	0.337387	0.292744	0.582985	0.364333	0.0999641	1.1525	0.204767
299	Homo-L-arginine	0.805514			305.223	189.135	Organic acids and derivatives	forward	0.48357	1.04979	1.24268	0.0165907	0.0105507	0.460634	-1.11831
300	Juvocimene 2	0.804094			38.8485	299.2	Benzenoids	forward	0.0611361	0.319601	1.17845	0.0284881	0.0149514	0.191289	-2.38618
301	(Â±)-Rollipyrrole	0.804004			214.986	289.157	Organoheterocyclic compounds	forward	0.00238639	0.0989526	1.06899	0.285575	0.0824302	0.0241165	-5.37383
302	DG(20:3(8Z,11Z,14Z)/16:1(9Z)/0:0)	0.803658			174.119	617.513	Lipids and lipid-like molecules	forward	0.0293884	0.0234165	0.900614	0.105438	0.0379876	1.25503	0.327718
303	DG(20:3(5Z,8Z,11Z)/16:1(9Z)/0:0)	0.80241			30.2551	617.512	Lipids and lipid-like molecules	forward	0.145224	0.166834	0.674221	0.264216	0.0775506	0.870468	-0.200136
304	Lutein	0.800485			30.2822	568.427	Lipids and lipid-like molecules	forward	0.0604492	0.167175	0.993044	0.0759176	0.029923	0.361592	-1.46757
305	MG(18:4(6Z,9Z,12Z,15Z)/0:0/0:0)	0.79929			126.612	351.252	Lipids and lipid-like molecules	forward	0.0652517	0.137207	1.11931	0.0281235	0.014832	0.47557	-1.07227
306	Carnosine	0.79903			363.472	227.113	Organic acids and derivatives	forward	0.579447	1.66993	1.21394	0.0375031	0.0180505	0.346989	-1.52704
307	Phenethylamine glucuronide	0.796815			351.053	298.129	Organic oxygen compounds	forward	1.28727	0.660437	1.21895	0.000582538	0.00131412	1.94912	0.962821
309	(9S,10E,12Z,15Z)-9-Hydroxy-10,12,15-octadecatrienoic acid	0.795167			34.6021	277.215	Lipids and lipid-like molecules	forward	0.655641	0.448514	1.0241	0.0331669	0.0165247	1.46181	0.547751
310	Chlorophyll b	0.794781			210.719	907.522	Organoheterocyclic compounds	forward	0.0201916	0.00563111	1.10557	0.00384276	0.00412347	3.58572	1.84226
311	5'-Deoxy-5'-(methylsulfinyl)adenosine	0.794278			239.392	314.091	Nucleosides, nucleotides, and analogues	forward	0.0839913	0.165281	0.895234	0.125374	0.043421	0.508173	-0.976609
313	N-(2-Hydroxyisobutyl)-2,4,8,10,12-tetradecapentaenamide	0.792694			131.695	290.211	Lipids and lipid-like molecules	forward	0.58114	2.11496	1.20553	0.00432207	0.00444811	0.274777	-1.86367
314	Glutaminylasparagine	0.792328			403.135	261.119	Organic acids and derivatives	forward	0.201889	0.39108	1.2461	0.00108316	0.00189069	0.516234	-0.953904
317	(2alpha,3alpha,5alpha,22R,23R)-2,3,22,23-Tetrahydroxy-25-methylergost-24(28)en-6-one	0.789943			178.419	477.357	Lipids and lipid-like molecules	forward	0.0412733	0.0531922	1.07564	0.0368753	0.0178361	0.775927	-0.366007
318	PS(18:1(9Z)/15:0)	0.786964			176.703	748.513	Lipids and lipid-like molecules	forward	0.225361	0.116448	1.20761	0.0123253	0.00863598	1.93528	0.952544
319	6,10,14-Trimethyl-5,9,13-pentadecatrien-2-one	0.784133			34.5724	263.236	Lipids and lipid-like molecules	forward	3.60154	2.73308	0.90474	0.108404	0.0387709	1.31776	0.398089
320	Cer(d18:0/14:0)	0.784056			31.1928	512.503	Lipids and lipid-like molecules	forward	1.55688	1.60942	0.0162918	0.864846	0.200757	0.967354	-0.047884
321	Diethylcarbamazine N-oxide	0.782871			367.7	216.171	Organoheterocyclic compounds	forward	0.482596	0.50846	0.490432	0.42753	0.113079	0.949133	-0.0753178
322	Citbismine E	0.780659			43.1312	671.234	Organoheterocyclic compounds	forward	0.000715196	0.123206	1.08502	0.260714	0.0767496	0.00580488	-7.42852
323	PE(18:3(6Z,9Z,12Z)/15:0)	0.780001			172.391	700.491	Lipids and lipid-like molecules	forward	0.0346949	0.0635003	0.926133	0.234529	0.0706367	0.546373	-0.872041
324	PC(20:3(8Z,11Z,14Z)/14:0)	0.778226			168.032	756.554	Lipids and lipid-like molecules	forward	2.06595	3.9905	1.113	0.095067	0.0351696	0.517716	-0.949766
325	DG(16:0/18:4(6Z,9Z,12Z,15Z)/0:0)	0.776353			46.5395	589.482	Lipids and lipid-like molecules	forward	2.19714	2.35843	0.141537	0.794858	0.187557	0.931612	-0.102199
327	Cynaroside A	0.775667			244.681	445.205	Lipids and lipid-like molecules	forward	0.0082463	0.0149988	1.18759	0.0100653	0.00752548	0.549797	-0.863029
328	N-Lactoyl ethanolamine	0.775309			56.0697	134.081	Organonitrogen compounds	forward	0.0401876	0.049461	0.60039	0.392774	0.105985	0.81251	-0.299542
329	LysoPC(18:3(6Z,9Z,12Z))	0.774727			215.665	518.324	Lipids and lipid-like molecules	forward	0.290671	1.08737	1.06882	0.207543	0.0641681	0.267316	-1.90338
330	2-Methyl-1,3-cyclohexadiene	0.774199			87.952	95.0858	Hydrocarbons	forward	0.496181	1.06564	1.24771	0.000711119	0.00147808	0.465617	-1.10278
331	6-O-Acetylaustroinulin	0.77378			50.164	365.268	Lipids and lipid-like molecules	forward	0.884771	1.30852	1.21509	0.00489278	0.00482013	0.676159	-0.564565
332	Furanofukinin	0.773592			79.3447	249.184	Lipids and lipid-like molecules	forward	0.154087	0.557492	1.14457	0.0889308	0.0335164	0.276394	-1.8552
333	DG(20:4(5Z,8Z,11Z,14Z)/15:0/0:0)	0.773581			175.45	603.498	Lipids and lipid-like molecules	forward	0.0856611	0.112033	1.15596	0.0138709	0.00937006	0.764608	-0.387208
334	Cer(d18:0/16:0)	0.773279			31.4892	540.536	Lipids and lipid-like molecules	forward	0.49199	0.42037	0.631131	0.381001	0.103517	1.17037	0.226969
335	PC(20:3(5Z,8Z,11Z)/16:0)	0.77183			164.595	784.583		forward	1.74821	2.005	0.528053	0.38475	0.104307	0.871926	-0.197722
338	Indole	0.77033			47.9374	118.065	Organoheterocyclic compounds	forward	0.881096	1.31427	1.13201	0.0263011	0.0142171	0.670406	-0.576893
339	PC(22:6(4Z,7Z,10Z,13Z,16Z,19Z)/20:1(11Z))	0.769833			88.8008	860.615	Lipids and lipid-like molecules	forward	0.190641	0.099373	0.751121	0.159021	0.0522655	1.91844	0.939937
340	Tejedine	0.769473			253.458	669.29	Organoheterocyclic compounds	forward	0.0461532	0.117087	1.26022	0.000110576	0.000555959	0.39418	-1.34307
341	Blumenol C O-[apiosyl-(1->6)-glucoside]	0.768425			450.715	505.261	Lipids and lipid-like molecules	forward	0.00502863	0.0747286	1.26011	0.0081468	0.00657439	0.0672919	-3.89342
342	5-Acetylamino-6-amino-3-methyluracil	0.768072			58.7183	199.082	Organic nitrogen compounds	forward	2.27687	2.69096	0.748998	0.219995	0.0671293	0.84612	-0.241066
343	Guaiacol	0.76786			36.4626	125.06	Benzenoids	forward	0.411016	1.08754	0.794129	0.208908	0.064488	0.377933	-1.4038
344	PE(22:6(4Z,7Z,10Z,13Z,16Z,19Z)/18:1(11Z))	0.765523			161.639	790.535	Lipids and lipid-like molecules	forward	0.192202	0.226226	0.474469	0.443807	0.116348	0.849605	-0.235137
345	DG(22:6(4Z,7Z,10Z,13Z,16Z,19Z)/14:1(9Z)/0:0)	0.764284			174.98	611.468	Lipids and lipid-like molecules	forward	0.100429	0.16114	1.24688	0.000231845	0.000828309	0.623239	-0.682143
346	DG(14:1(9Z)/22:6(4Z,7Z,10Z,13Z,16Z,19Z)/0:0)	0.763513			47.4236	611.468	Lipids and lipid-like molecules	forward	0.154047	0.148675	0.269181	0.747607	0.178397	1.03613	0.0512083
347	N,O-Didesmethylvenlafaxine	0.763219			93.1095	250.18	Organic oxygen compounds	forward	0.250462	0.570464	1.12327	0.0916844	0.0342659	0.43905	-1.18754
348	PC(22:2(13Z,16Z)/14:0)	0.763035			165.442	786.6	Lipids and lipid-like molecules	forward	0.777832	0.501761	1.10357	0.0136047	0.00924654	1.5502	0.632459
349	Nerolidol 3-O-[a-L-rhamnopyranosyl-(1->2)-b-D-glucopyranoside]	0.762986			286.842	531.314	Lipids and lipid-like molecules	forward	0.00644508	0.0158751	1.01487	0.198544	0.0620686	0.405986	-1.3005
350	DG(18:4(6Z,9Z,12Z,15Z)/18:4(6Z,9Z,12Z,15Z)/0:0)	0.762309			175.836	609.452	Lipids and lipid-like molecules	forward	0.0339019	0.072582	1.21726	0.00180835	0.00258713	0.467084	-1.09825
351	PC(20:3(8Z,11Z,14Z)/15:0)	0.760477			141.453	770.568	Lipids and lipid-like molecules	forward	0.536704	0.382766	1.06666	0.0300629	0.0154684	1.40217	0.487662
352	Isoleucyl-Tryptophan	0.760384			205.453	318.181	Organic acids and derivatives	forward	0.035465	0.263569	1.25975	7.79097e-07	9.5529e-05	0.134557	-2.89371
353	Polyporusterone G	0.759946			180.145	461.326	Lipids and lipid-like molecules	forward	0.0189266	0.0331168	1.17144	0.0110942	0.00803182	0.571509	-0.807151
354	Avenoleic acid	0.75892			75.8084	297.242	Lipids and lipid-like molecules	forward	0.142655	0.223453	1.19014	0.00385458	0.0041312	0.638414	-0.647437
355	PE(P-16:0/16:1(9Z))	0.758505			170.623	674.512	Lipids and lipid-like molecules	forward	0.273094	0.158161	1.12747	0.00614839	0.00554597	1.72669	0.788007
357	5-alpha-Dihydrotestosterone glucuronide	0.75671			239.393	467.264	Lipids and lipid-like molecules	forward	0.00620636	0.0236438	1.25564	0.000405409	0.00106979	0.262494	-1.92964
359	5-Aminopentanal	0.751855			222.483	102.092	Organic oxygen compounds	forward	0.26209	0.221921	0.413759	0.439976	0.115563	1.18101	0.240019
361	Periandrin V	0.7498			240.259	779.415	Lipids and lipid-like molecules	forward	0.0159175	0.0385063	1.20997	0.0040183	0.0042432	0.413374	-1.27448
362	Phytosphingosine-1-P	0.749351			234.686	398.266	Lipids and lipid-like molecules	forward	0.0226567	0.0714504	1.22502	0.0457538	0.020696	0.317097	-1.657
364	MG(0:0/18:3(6Z,9Z,12Z)/0:0)	0.748212			124.204	353.268	Lipids and lipid-like molecules	forward	0.233454	0.582012	1.17206	0.00997651	0.00748448	0.401114	-1.31791
365	LysoPC(22:4(7Z,10Z,13Z,16Z))	0.747976			207.159	572.371	Lipids and lipid-like molecules	forward	0.359154	0.89797	1.2567	0.000156792	0.000678304	0.399962	-1.32206
366	PE(P-18:1(11Z)/14:1(9Z))	0.746929			171.381	672.496	Lipids and lipid-like molecules	forward	0.197974	0.201859	0.0532064	0.92194	0.211211	0.980755	-0.028036
367	Cohibin B	0.743943			29.5841	577.518	Lipids and lipid-like molecules	forward	0.126385	0.123263	0.175578	0.868723	0.201475	1.02533	0.0360867
368	Sakacin A	0.743733			459.644	289.186	Organic acids and derivatives	forward	0.00653634	0.02966	1.13527	0.00276744	0.00335862	0.220376	-2.18196
369	Kanokoside D	0.74108			213.208	625.265	Lipids and lipid-like molecules	forward	1.97777	4.24086	0.514039	0.302364	0.0862227	0.46636	-1.10048
370	PC(20:5(5Z,8Z,11Z,14Z,17Z)/18:3(6Z,9Z,12Z))	0.741012			161.639	802.538	Lipids and lipid-like molecules	forward	0.183575	0.301169	1.01843	0.0788491	0.0307199	0.609541	-0.714204
371	PC(24:0/14:0)	0.740707			527.051	818.675	Lipids and lipid-like molecules	forward	0.00219835	0.003205	0.619254	0.285569	0.0824288	0.685913	-0.543902
372	LysoPC(17:0)	0.740638			216.706	510.355	Lipids and lipid-like molecules	forward	0.073548	0.194958	1.24427	0.000502852	0.00119972	0.37725	-1.40641
373	PC(24:1(15Z)/18:4(6Z,9Z,12Z,15Z))	0.740187			93.1208	864.647	Lipids and lipid-like molecules	forward	0.053187	0.0229968	0.711679	0.322792	0.0908134	2.3128	1.20964
374	LysoPC(18:4(6Z,9Z,12Z,15Z))	0.739921			213.32	516.309	Lipids and lipid-like molecules	forward	0.0774746	0.199594	1.24679	0.0145069	0.00965909	0.38816	-1.36528
375	Glucohesperalin	0.739549			310.6	466.087	Organic oxygen compounds	forward	0.0304056	0.0298778	0.161166	0.947545	0.215811	1.01766	0.0252589
377	PC(16:1(9Z)/14:1(9Z))	0.738993			171.517	702.506		forward	0.138451	0.131068	0.0210391	0.866116	0.200992	1.05633	0.0790592
378	Isopropylbenzene	0.73842			33.7775	121.101	Benzenoids	forward	0.562527	0.65068	0.222719	0.704072	0.169997	0.864522	-0.210025
379	Sterol	0.738293			72.41	249.221	Lipids and lipid-like molecules	forward	0.570989	1.38349	1.26101	2.92694e-05	0.000303816	0.412715	-1.27678
380	PC(18:3(9Z,12Z,15Z)/14:0)	0.737962			169.761	728.521		forward	0.305929	0.546391	1.01338	0.169171	0.0548778	0.559909	-0.836736
381	PC(22:6(4Z,7Z,10Z,13Z,16Z,19Z)/15:0)	0.737213			127.899	792.556	Lipids and lipid-like molecules	forward	0.31243	0.564114	0.827546	0.117504	0.0412955	0.553842	-0.852454
382	Lysyl-Arginine	0.735206			588.533	303.213	Organic acids and derivatives	forward	0.485183	0.44704	0.250583	0.773674	0.183476	1.08532	0.118124
383	Dumetorine	0.731676			43.3045	224.164	Organoheterocyclic compounds	forward	3.70339	8.98626	1.09089	0.107827	0.038618	0.412117	-1.27887
384	Arginyl-Serine	0.730549			459.65	262.15	Organic acids and derivatives	forward	0.597568	2.35082	1.25322	0.0127665	0.00884861	0.254195	-1.97599
385	Coutaric acid	0.730509			423.757	350.207	Organic acids and derivatives	forward	0.033225	0.0985758	1.25692	0.000257514	0.000868806	0.33705	-1.56896
386	Androstenedione	0.72942			34.6418	287.2	Lipids and lipid-like molecules	forward	0.182211	0.424717	1.13254	0.0310373	0.0157785	0.429019	-1.22089
387	PE(22:6(4Z,7Z,10Z,13Z,16Z,19Z)/18:2(9Z,12Z))	0.729014			162.005	788.522	Lipids and lipid-like molecules	forward	0.105767	0.117012	0.337636	0.53816	0.136283	0.903904	-0.145759
388	4,8 Dimethylnonanoyl carnitine	0.726577			38.1377	330.263	Lipids and lipid-like molecules	forward	0.174402	0.110538	0.852881	0.134514	0.0458135	1.57775	0.657869
389	PC(18:1(11Z)/20:2(11Z,14Z))	0.725901			162.883	812.612		forward	0.178606	0.132652	0.992604	0.0494904	0.0218501	1.34643	0.429136
390	LysoPC(16:0)	0.724292			213.242	496.341	Lipids and lipid-like molecules	forward	0.125102	2.97958	0.947527	0.381523	0.103628	0.0419863	-4.57394
391	PC(22:6(4Z,7Z,10Z,13Z,16Z,19Z)/22:5(4Z,7Z,10Z,13Z,16Z))	0.723434			88.7657	880.585	Lipids and lipid-like molecules	forward	0.345937	0.631806	1.03329	0.0681536	0.0277261	0.547537	-0.868971
392	Trihexosylceramide (d18:1/12:0)	0.72335			172.936	968.632	Lipids and lipid-like molecules	forward	0.00146014	0.0049775	1.09968	0.0481452	0.0214409	0.293348	-1.76931
393	PE(18:4(6Z,9Z,12Z,15Z)/16:0)	0.720807			167.192	712.49	Lipids and lipid-like molecules	forward	0.680112	0.959101	0.705213	0.295815	0.0847544	0.709114	-0.495911
394	PE(22:6(4Z,7Z,10Z,13Z,16Z,19Z)/14:0)	0.720017			166.31	736.493	Lipids and lipid-like molecules	forward	0.169661	0.157008	0.337026	0.737532	0.176443	1.08059	0.111816
395	PC(20:5(5Z,8Z,11Z,14Z,17Z)/20:1(11Z))	0.719112			159.434	834.597	Lipids and lipid-like molecules	forward	2.83428	3.49384	0.630318	0.276211	0.0802782	0.811223	-0.301829
396	LysoPC(20:2(11Z,14Z))	0.717812			210.599	548.371	Lipids and lipid-like molecules	forward	1.31139	2.05667	1.22181	0.00221003	0.00292626	0.637625	-0.649219
397	PC(20:5(5Z,8Z,11Z,14Z,17Z)/18:4(6Z,9Z,12Z,15Z))	0.716326			115.147	800.522	Lipids and lipid-like molecules	forward	0.000405174	0.000925127	0.155085	0.609913	0.151249	0.437966	-1.19111
398	PC(18:0/15:0)	0.715739			162.698	748.584	Lipids and lipid-like molecules	forward	0.157916	0.183947	0.567305	0.337689	0.0941368	0.858484	-0.220137
400	PE(P-16:0e/16:0)	0.713226			148.681	676.526	Lipids and lipid-like molecules	forward	0.545102	0.187009	1.17127	0.0012794	0.00209378	2.91485	1.54342
401	LysoPC(20:0/0:0)	0.712939			210.61	552.402	Lipids and lipid-like molecules	forward	0.0347238	0.132918	1.2074	0.000815514	0.00159338	0.261243	-1.93654
403	N2-Succinoylarginine	0.71092			381.13	275.134	Organic acids and derivatives	forward	0.208559	0.153883	1.02762	0.0369531	0.0178628	1.3553	0.438615
404	PA(20:4(5Z,8Z,11Z,14Z)/20:4(5Z,8Z,11Z,14Z))	0.710897			194.144	745.488	Lipids and lipid-like molecules	forward	0.0139232	0.0318775	1.18103	0.00598856	0.00546045	0.436772	-1.19505
405	PC(20:4(8Z,11Z,14Z,17Z)/20:3(5Z,8Z,11Z))	0.710709			159.051	832.585	Lipids and lipid-like molecules	forward	4.26018	7.10173	1.03586	0.123317	0.0428715	0.599879	-0.737257
406	4-Ethyl-2-methyl-5-propyloxazole	0.709905			211.979	154.122	Organoheterocyclic compounds	forward	0.095023	0.114747	0.236491	0.616719	0.152638	0.828112	-0.272103
408	Phaeophorbide b	0.707871			90.4544	607.256	Organoheterocyclic compounds	forward	0.875435	2.09866	0.390761	0.387451	0.104874	0.417141	-1.26139
409	PC(P-16:0/14:0)	0.707216			147.004	690.544		forward	0.253803	0.127319	1.05866	0.0425486	0.0197003	1.99343	0.995255
411	PC(18:2(9Z,12Z)/15:0)	0.704095			146.422	744.555	Lipids and lipid-like molecules	forward	0.204852	0.271701	1.10108	0.0285692	0.0149781	0.753961	-0.407438
412	2,6-Di-tert-butyl-4-ethylphenol	0.703775			92.2268	235.205	Benzenoids	forward	0.876189	2.89604	1.22692	0.0329719	0.0164536	0.302547	-1.72477
413	LysoPC(18:2(9Z,12Z))	0.702889			218.511	520.339	Lipids and lipid-like molecules	forward	0.250799	0.724597	1.25609	0.000107513	0.000549853	0.346122	-1.53065
414	(3S,3'R,5R,6R)-7',8'-Didehydro-3,6-epoxy-5,6-dihydro-beta,beta-carotene-3',5-diol	0.701024			201.131	583.412	Lipids and lipid-like molecules	forward	0.0109755	0.238405	1.03053	0.321431	0.0905078	0.0460372	-4.44106
415	Diethylenetriamine crosslinked with epichlorohydrin	0.699885			43.3618	256.144	Benzenoids	forward	0.484538	0.851069	0.832152	0.185476	0.058935	0.569328	-0.812667
416	13-L-Hydroperoxylinoleic acid	0.69919			79.2539	295.226	Lipids and lipid-like molecules	forward	0.0328632	0.230743	1.18928	0.119453	0.0418277	0.142423	-2.81174
417	PC(20:5(5Z,8Z,11Z,14Z,17Z)/14:1(9Z))	0.699066			131.55	750.508	Lipids and lipid-like molecules	forward	0.00327332	0.0126374	0.764752	0.104315	0.0376887	0.259019	-1.94887
418	PC(16:1(9Z)/14:0)	0.698813			170.833	704.521	Lipids and lipid-like molecules	forward	0.239516	0.676113	1.15223	0.0375805	0.0180768	0.354255	-1.49714
419	Corchorusoside A	0.697866			239.404	699.356	Lipids and lipid-like molecules	forward	0.00382315	0.0195398	1.2305	0.000266737	0.000882278	0.195659	-2.35358
420	PC(20:0/18:4(6Z,9Z,12Z,15Z))	0.695522			131.143	810.602	Lipids and lipid-like molecules	forward	0.121239	0.2584	1.23564	0.00107689	0.00188383	0.46919	-1.09176
421	Cystophorene	0.692989			74.5913	151.148	Hydrocarbons	forward	0.409971	0.981476	1.24515	0.0139328	0.00939855	0.417709	-1.25943
422	L-Hexanoylcarnitine	0.690674			248.025	260.185	Lipids and lipid-like molecules	forward	2.45689	7.58091	1.23559	0.0214603	0.0124241	0.324089	-1.62554
424	LysoPC(22:6(4Z,7Z,10Z,13Z,16Z,19Z))	0.689187			208.879	568.34	Lipids and lipid-like molecules	forward	5.02644	11.0677	1.19474	0.0439467	0.0201356	0.454153	-1.13875
425	PC(20:4(8Z,11Z,14Z,17Z)/20:0)	0.687221			153.298	838.63	Lipids and lipid-like molecules	forward	0.320064	0.439497	1.1763	0.00577753	0.00534465	0.728251	-0.457493
426	LysoPC(18:1(9Z))	0.686267			210.641	522.355	Lipids and lipid-like molecules	forward	0.227465	0.836442	1.26164	2.20132e-05	0.000268153	0.271943	-1.87862
427	8(R)-Hydroperoxylinoleic acid	0.684586			204.613	313.237	Lipids and lipid-like molecules	forward	0.0747244	0.0340418	1.23524	0.000212936	0.000795356	2.19508	1.13427
428	PE(P-18:1(11Z)/16:0)	0.682975			167.214	702.542	Lipids and lipid-like molecules	forward	0.246279	0.0820832	1.20538	0.000487375	0.00118014	3.00036	1.58514
429	p-Mentha-1,3,5,8-tetraene	0.682743			34.8657	133.101	Benzenoids	forward	0.538628	0.538354	0.0453621	0.996638	0.224482	1.00051	0.000732598
430	LysoPE(18:1(9Z)/0:0)	0.682232			215.824	480.308	Lipids and lipid-like molecules	forward	0.211486	0.551669	1.25624	0.000182947	0.000737126	0.383356	-1.38324
431	Goshonoside F2	0.682104			72.3893	485.311	Lipids and lipid-like molecules	forward	0.0467481	0.129669	1.22616	0.00157612	0.0023848	0.360518	-1.47186
432	FAD	0.679693			409.668	786.163	Nucleosides, nucleotides, and analogues	forward	0.00639707	0.0271694	1.2293	0.00593313	0.00543036	0.235451	-2.0865
433	LysoPC(14:0/0:0)	0.679329			218.4	468.307	Lipids and lipid-like molecules	forward	8.86314	25.3562	1.25415	0.000288756	0.000915366	0.349545	-1.51645
434	Squamolone	0.679274			380.074	129.066	Organoheterocyclic compounds	forward	0.714896	1.19658	1.21488	0.000965676	0.00175917	0.597452	-0.743106
435	Isogingerenone B	0.673486			36.3034	387.179	Phenylpropanoids and polyketides	forward	17.187	9.24135	1.19668	0.00956672	0.00729169	1.85979	0.895142
436	LysoPC(16:1(9Z)/0:0)	0.67325			214.086	494.325	Lipids and lipid-like molecules	forward	0.0602863	0.247135	1.0937	0.0307231	0.0156793	0.243941	-2.0354
439	Jasmolone	0.672145			53.7625	181.122	Organic oxygen compounds	forward	2.10621	8.41665	1.05861	0.18399	0.058572	0.250244	-1.99859
440	PC(18:4(6Z,9Z,12Z,15Z)/18:4(6Z,9Z,12Z,15Z))	0.670864			164.155	774.504	Lipids and lipid-like molecules	forward	0.0248733	0.0379998	0.934161	0.10255	0.0372155	0.654565	-0.611391
441	PE(P-16:0/15:0)	0.670719			171.501	662.511	Lipids and lipid-like molecules	forward	0.465115	0.252415	1.124	0.0310713	0.0157892	1.84266	0.881788
443	Rotundine A	0.669536			44.0189	232.169	Organoheterocyclic compounds	forward	5.96343	11.2299	0.939126	0.0720032	0.0288319	0.531029	-0.913136
444	PC(20:4(5Z,8Z,11Z,14Z)/14:0)	0.668692			165.4	754.536		forward	2.25336	6.24227	1.18021	0.0730989	0.0291404	0.360985	-1.46999
446	8-Hydroxypinoresinol 4-glucoside	0.663339			405.57	537.196	Lignans, neolignans and related compounds	forward	0.0058423	1.03256	1.26341	0.00139908	0.00221669	0.0056581	-7.46547
447	PC(22:6(4Z,7Z,10Z,13Z,16Z,19Z)/16:1(9Z))	0.662815			129.822	804.552	Lipids and lipid-like molecules	forward	0.380662	0.536994	0.621679	0.366302	0.100388	0.708876	-0.496395
448	cis-[8]-Shogaol	0.661869			79.8231	305.21	Benzenoids	forward	0.0813567	0.341742	1.18949	0.0799185	0.031006	0.238064	-2.07058
449	8alpha-13(16),14-Labdadien-8-ol	0.661399			34.5949	291.268	Lipids and lipid-like molecules	forward	0.247779	0.136278	1.16848	0.00516672	0.00498968	1.81819	0.862506
450	Cer(d18:0/12:0)	0.661306			122.666	484.472	Lipids and lipid-like molecules	forward	0.0344301	0.047	0.531363	0.408609	0.109253	0.732557	-0.448988
451	MG(22:5(4Z,7Z,10Z,13Z,16Z)/0:0/0:0)	0.657655			66.3672	405.299	Lipids and lipid-like molecules	forward	0.251824	0.65078	1.26	0.00238049	0.00306138	0.386958	-1.36975
452	LysoPE(20:2(11Z,14Z)/0:0)	0.657031			221.069	506.324	Lipids and lipid-like molecules	forward	0.662075	1.66989	1.22264	0.0353997	0.0173236	0.396478	-1.33469
453	PC(22:6(4Z,7Z,10Z,13Z,16Z,19Z)/20:3(5Z,8Z,11Z))	0.655713			155.955	856.582	Lipids and lipid-like molecules	forward	3.84407	7.11793	1.10684	0.0400773	0.0189082	0.540055	-0.888821
454	Armillaramide	0.655038			49.1627	556.53	Lipids and lipid-like molecules	forward	0.0296264	0.0446283	0.808055	0.157609	0.0518965	0.663849	-0.591073
455	PE(P-18:1(9Z)/16:1(9Z))	0.654737			168.017	700.526	Lipids and lipid-like molecules	forward	0.100763	0.0491883	1.11001	0.0120275	0.008492	2.04851	1.03457
456	PC(22:5(4Z,7Z,10Z,13Z,16Z)/16:0)	0.652806			116.742	808.586	Lipids and lipid-like molecules	forward	1.18021	1.53804	0.434888	0.563256	0.141577	0.767347	-0.382049
457	PC(20:0/14:0)	0.652722			163.405	762.601	Lipids and lipid-like molecules	forward	0.184652	0.176002	1.09929	0.0246993	0.0136507	1.04915	0.0692144
458	1-(2,6,6-Trimethyl-2-cyclohexen-1-yl)-1,6-heptadien-3-one	0.652439			238.728	233.189	Lipids and lipid-like molecules	forward	0.165942	0.590672	1.26449	3.40205e-08	5.27821e-05	0.280938	-1.83168
459	DG(18:3(9Z,12Z,15Z)/14:0/0:0)	0.650754			48.7965	563.467	Lipids and lipid-like molecules	forward	0.107088	0.160651	1.17353	0.00606315	0.00550059	0.666589	-0.585132
462	PC(15:0/14:0)	0.648087			172.186	692.521	Lipids and lipid-like molecules	forward	1.49913	2.51652	1.04607	0.130027	0.044649	0.595719	-0.747297
463	Arginyl-Gamma-glutamate	0.647705			463.47	303.177	Organic acids and derivatives	forward	10.8649	24.5193	1.23152	0.0239289	0.0133692	0.443119	-1.17423
464	PC(P-18:1(11Z)/14:0)	0.641818			167.188	716.56	Lipids and lipid-like molecules	forward	0.0608286	0.05622	0.377468	0.631922	0.155721	1.08197	0.113667
465	PC(16:1(9Z)/15:0)	0.641785			170.63	718.537	Lipids and lipid-like molecules	forward	0.140242	0.268214	0.95319	0.129325	0.044465	0.522876	-0.93546
466	LysoPE(22:6(4Z,7Z,10Z,13Z,16Z,19Z)/0:0)	0.641655			213.294	526.293	Lipids and lipid-like molecules	forward	0.729413	1.74642	1.24815	0.010495	0.00773246	0.417663	-1.25959
467	Avocadyne	0.639931			273.659	307.226	Lipids and lipid-like molecules	forward	0.0295092	0.140053	1.23408	0.000871839	0.00165349	0.210701	-2.24673
468	PA(18:3(9Z,12Z,15Z)/14:1(9Z))	0.639202			33.7285	641.419	Lipids and lipid-like molecules	forward	0.852557	1.56138	1.00445	0.0919795	0.0343455	0.546027	-0.872955
469	PC(P-18:0/16:0)	0.63874			165.4	746.604	Lipids and lipid-like molecules	forward	0.0908143	0.0657417	0.950277	0.12374	0.0429848	1.38138	0.46611
470	3,5,8-Megastigmatrien-7-one	0.637363			33.7057	191.143	Organic oxygen compounds	forward	0.211291	0.209494	0.1222	0.948172	0.215923	1.00858	0.0123233
471	PE(16:0/22:6(4Z,7Z,10Z,13Z,16Z,19Z))	0.637167			163.716	764.522	Lipids and lipid-like molecules	forward	0.502546	0.353906	1.18238	0.0255625	0.0139591	1.42	0.505889
472	PE(22:4(7Z,10Z,13Z,16Z)/14:1(9Z))	0.635057			165.925	738.506	Lipids and lipid-like molecules	forward	0.558703	0.368112	0.851938	0.183228	0.0583853	1.51775	0.601936
474	PC(20:5(5Z,8Z,11Z,14Z,17Z)/14:0)	0.631088			139.113	752.52	Lipids and lipid-like molecules	forward	0.693994	2.67044	1.06688	0.0427478	0.0197629	0.25988	-1.94408
475	Gynosaponin I	0.630861			25.9199	917.543	Lipids and lipid-like molecules	forward	0.0581843	0.0485977	0.480406	0.462458	0.120262	1.19726	0.259741
476	PC(22:6(4Z,7Z,10Z,13Z,16Z,19Z)/16:0)	0.630236			160.256	806.57		forward	2.1337	3.16802	0.93146	0.174081	0.0561172	0.673511	-0.570227
477	LysoPE(20:5(5Z,8Z,11Z,14Z,17Z)/0:0)	0.626086			215.835	500.276	Lipids and lipid-like molecules	forward	0.203767	0.588257	1.17537	0.0048295	0.00477999	0.346392	-1.52952
478	LysoPC(20:3(5Z,8Z,11Z))	0.62581			209.755	546.353	Lipids and lipid-like molecules	forward	2.35639	5.37133	1.25137	0.000299326	0.000931873	0.438698	-1.1887
480	4-ethylamino-6-isopropylamino-1,3,5-triazin-2-ol	0.623999			394.546	198.135	Organoheterocyclic compounds	forward	1.73619	3.87547	1.17033	0.0713789	0.028655	0.447996	-1.15844
481	LysoPC(20:4(5Z,8Z,11Z,14Z))	0.622287			214.173	544.339		forward	2.19746	6.90895	1.2584	0.000101429	0.000537082	0.31806	-1.65263
482	PC(P-16:0/15:0)	0.6213			167.464	704.56	Lipids and lipid-like molecules	forward	0.370571	0.0820901	1.04561	0.00631884	0.00563516	4.51419	2.17447
483	Linoleamide	0.620157			34.5731	280.263	Lipids and lipid-like molecules	forward	23.871	18.0508	0.901115	0.101361	0.0368944	1.32243	0.403196
484	PC(18:4(6Z,9Z,12Z,15Z)/P-16:0)	0.619279			163.749	738.542	Lipids and lipid-like molecules	forward	0.277663	0.217312	0.596649	0.340777	0.0948216	1.27772	0.353569
485	PC(P-16:0/14:1(9Z))	0.619275			168.92	688.527	Lipids and lipid-like molecules	forward	0.161211	0.0708975	1.0895	0.00524499	0.00503689	2.27386	1.18515
486	1,4-Dideoxy-1,4-imino-D-ribitol	0.619061			100.045	134.081	Organoheterocyclic compounds	forward	0.100752	0.320161	1.25773	0.00832477	0.00666788	0.314692	-1.66799
487	PC(14:0/14:0)	0.615725			173.255	678.505	Lipids and lipid-like molecules	forward	4.04054	11.1633	1.18722	0.0614918	0.0257266	0.361948	-1.46615
489	Nnal-N-oxide	0.611855			370.305	226.119	Organoheterocyclic compounds	forward	0.210647	0.71874	1.25633	0.000246833	0.000852516	0.293078	-1.77065
490	DG(20:5(5Z,8Z,11Z,14Z,17Z)/14:0/0:0)	0.611073			47.6666	587.466	Lipids and lipid-like molecules	forward	3.4837	4.22287	0.708879	0.272952	0.0795424	0.82496	-0.277604
491	PC(22:6(4Z,7Z,10Z,13Z,16Z,19Z)/20:0)	0.609744			151.616	862.63	Lipids and lipid-like molecules	forward	0.278774	0.299258	0.177631	0.675097	0.164334	0.931548	-0.102297
492	PS(22:6(4Z,7Z,10Z,13Z,16Z,19Z)/16:1(9Z))	0.60659			57.81	806.509	Lipids and lipid-like molecules	forward	0.0628545	0.0643864	0.0914153	0.858033	0.199491	0.976207	-0.0347406
493	(3S,3'S,5R,5'R,6R)-3,6-Epoxy-5,6-dihydro-3',5,8'-trihydroxy-beta,kappa-caroten-6'-one	0.606482			127.944	617.421	Lipids and lipid-like molecules	forward	0.32424	0.779706	1.25486	0.00934468	0.00718464	0.415849	-1.26587
494	5-Aminoimidazole ribonucleotide	0.605647			405.962	296.065	Organic oxygen compounds	forward	0.0368504	1.23505	1.26411	0.00274256	0.00334002	0.0298372	-5.06674
495	PC(22:6(4Z,7Z,10Z,13Z,16Z,19Z)/20:5(5Z,8Z,11Z,14Z,17Z))	0.605111			155.077	852.552	Lipids and lipid-like molecules	forward	0.915414	2.5579	1.21914	0.0387204	0.0184604	0.357877	-1.48246
496	PS(20:4(5Z,8Z,11Z,14Z)/18:2(9Z,12Z))	0.599592			57.7567	808.523	Lipids and lipid-like molecules	forward	0.134267	0.117805	0.843504	0.154704	0.0511332	1.13973	0.188697
498	PC(16:0/P-16:0)	0.595537			167.167	718.572	Lipids and lipid-like molecules	forward	0.105292	0.0655662	0.617244	0.331486	0.0927535	1.60589	0.683372
500	PE(20:4(5Z,8Z,11Z,14Z)/14:1(9Z))	0.593997			168.041	710.476	Lipids and lipid-like molecules	forward	0.0500972	0.131836	1.00041	0.172427	0.0557015	0.379995	-1.39595
501	LysoPE(22:4(7Z,10Z,13Z,16Z)/0:0)	0.59328			212.397	530.324	Lipids and lipid-like molecules	forward	0.447762	1.28785	1.25106	0.000205396	0.00078153	0.347682	-1.52416
503	PC(20:5(5Z,8Z,11Z,14Z,17Z)/15:0)	0.59288			163.415	766.539	Lipids and lipid-like molecules	forward	1.36976	1.59559	0.450316	0.486131	0.125291	0.858467	-0.220165
504	LysoPE(20:3(11Z,14Z,17Z)/0:0)	0.592853			222.781	504.308	Lipids and lipid-like molecules	forward	0.394316	1.27552	1.23283	0.0324023	0.0162445	0.309141	-1.69366
505	N-Acetyl-L-tyrosine	0.590921			331.635	224.091	Organic acids and derivatives	forward	0.130251	0.229313	1.20992	0.00635346	0.00565303	0.568009	-0.816016
506	PE(22:5(4Z,7Z,10Z,13Z,16Z)/14:0)	0.590287			140.624	738.505	Lipids and lipid-like molecules	forward	0.314405	0.281214	0.392653	0.651372	0.159627	1.11803	0.160957
509	1-Acetoxy-2-hydroxy-16-heptadecyn-4-one	0.586488			119.444	325.237	Lipids and lipid-like molecules	forward	0.147317	0.477716	1.24978	0.000998813	0.00179597	0.308377	-1.69723
510	(Â±)-(Z)-2-(5-Tetradecenyl)cyclobutanone	0.585212			33.4893	265.252	Organic oxygen compounds	forward	2.12776	1.77928	0.749575	0.20952	0.064635	1.19586	0.258043
511	Molybdopterin precursor Z	0.58363			452.501	364.065	Organoheterocyclic compounds	forward	0.0360659	0.141386	1.2527	0.0143828	0.00960337	0.255089	-1.97093
512	PS(16:0/18:1(11Z))	0.582903			176.698	762.528	Lipids and lipid-like molecules	forward	0.0149582	0.0253876	0.839257	0.161103	0.0528069	0.589194	-0.763185
513	Fagomine	0.582517			75.8147	148.097	Organoheterocyclic compounds	forward	0.339082	0.140758	1.25805	0.0073157	0.00616595	2.40897	1.26842
514	Armillarin	0.581408			35.4337	415.211	Lipids and lipid-like molecules	forward	14.4583	13.3963	0.317571	0.700539	0.169311	1.07928	0.110066
515	PE(22:6(4Z,7Z,10Z,13Z,16Z,19Z)/20:3(5Z,8Z,11Z))	0.58059			159.778	814.537	Lipids and lipid-like molecules	forward	0.219899	0.440325	1.14673	0.0743203	0.029481	0.499401	-1.00173
517	PC(18:1(11Z)/14:0)	0.579051			168.925	732.555		forward	0.267302	0.673428	1.20332	0.041894	0.0194934	0.396928	-1.33305
518	PC(P-18:0/15:0)	0.573954			166.012	732.592	Lipids and lipid-like molecules	forward	0.0601743	0.138833	1.02208	0.0448128	0.0204006	0.433428	-1.20613
519	Glutaminylarginine	0.572456			396.187	303.174	Organic acids and derivatives	forward	0.00965046	0.00353979	0.868042	0.19958	0.0623125	2.72628	1.44693
520	4-Oxo-2-nonenal	0.567983			34.8906	155.106	Organic oxygen compounds	forward	0.830653	0.741761	0.162941	0.719146	0.172907	1.11984	0.163292
521	PS(22:6(4Z,7Z,10Z,13Z,16Z,19Z)/20:1(11Z))	0.566973			211.393	862.558	Lipids and lipid-like molecules	forward	0.113211	0.0239484	1.16869	0.00199108	0.00274118	4.72729	2.24101
522	PI(22:6(4Z,7Z,10Z,13Z,16Z,19Z)/18:0)	0.561889			181.873	911.558	Lipids and lipid-like molecules	forward	0.0565111	0.133079	1.23303	0.0013463	0.00216346	0.424643	-1.23568
523	Imidazolelactic acid	0.560866			63.7593	157.061	Organoheterocyclic compounds	forward	0.0818994	0.0808084	0.0439654	0.953258	0.21683	1.0135	0.0193479
524	Sterebin E	0.557993			92.8203	339.252	Lipids and lipid-like molecules	forward	0.305028	0.8764	1.2488	0.0178527	0.0110542	0.348047	-1.52265
525	Norecasantalic acid	0.553523			126.807	181.122	Lipids and lipid-like molecules	forward	0.528677	2.82857	1.17401	0.102501	0.0372024	0.186907	-2.41961
526	L-Homoserine	0.553459			60.7675	120.065	Organic acids and derivatives	forward	0.0204956	0.0743433	1.19508	0.00998126	0.00748668	0.275689	-1.85889
527	Goyasaponin III	0.552658			181.817	969.512	Lipids and lipid-like molecules	forward	0.0253908	0.0169819	1.11017	0.034977	0.0171745	1.49516	0.580304
528	1-Acetoxy-2-hydroxy-5,12,15-heneicosatrien-4-one	0.552487			36.283	379.284	Lipids and lipid-like molecules	forward	0.279467	0.415892	1.17975	0.00984356	0.0074226	0.67197	-0.573531
529	Pregnanediol-3-glucuronide	0.551363			88.758	497.31	Lipids and lipid-like molecules	forward	0.1613	0.394911	1.23282	0.0296217	0.0153255	0.408447	-1.29178
530	2,6 Dimethylheptanoyl carnitine	0.545037			222.775	302.232	Lipids and lipid-like molecules	forward	0.531443	1.65662	1.23629	0.0220809	0.0126681	0.3208	-1.64025
531	PE(22:6(4Z,7Z,10Z,13Z,16Z,19Z)/20:2(11Z,14Z))	0.544896			160.225	816.552	Lipids and lipid-like molecules	forward	0.46618	0.949701	1.1328	0.0830111	0.0318618	0.490871	-1.02659
532	Sphinganine 1-phosphate	0.543477			67.0289	382.274	Lipids and lipid-like molecules	forward	0.696066	2.26718	0.705994	0.273749	0.0797227	0.307018	-1.7036
533	PE(P-16:0/14:0)	0.540954			172.374	648.495	Lipids and lipid-like molecules	forward	0.142311	0.111018	0.86133	0.169462	0.0549518	1.28187	0.358248
534	MG(0:0/18:1(9Z)/0:0)	0.53968			83.6211	357.299	Lipids and lipid-like molecules	forward	0.154179	0.161843	0.104155	0.781969	0.185079	0.952646	-0.0699885
535	PE(16:0/18:3(9Z,12Z,15Z))	0.537752			168.904	714.502	Lipids and lipid-like molecules	forward	0.155536	0.164139	0.130742	0.881606	0.203854	0.947587	-0.0776698
536	PS(22:4(7Z,10Z,13Z,16Z)/22:6(4Z,7Z,10Z,13Z,16Z,19Z))	0.535613			54.3377	884.554	Lipids and lipid-like molecules	forward	0.102591	0.122504	0.746456	0.233967	0.0705025	0.837456	-0.255914
537	PC(14:0/16:0)	0.532434			170.833	706.537	Lipids and lipid-like molecules	forward	4.2518	7.48717	1.01887	0.127942	0.0441014	0.567878	-0.816348
538	6-Hexyl-1,4-dioxan-2-one	0.524649			557.559	187.131	Organoheterocyclic compounds	forward	0.345342	0.455502	0.948829	0.0872713	0.0330586	0.758157	-0.399431
539	Thiomorpholine 3-carboxylate	0.52337			388.062	148.042	Organic acids and derivatives	forward	0.169842	0.253356	1.19478	0.00398529	0.0042204	0.670367	-0.576976
541	PE(22:6(4Z,7Z,10Z,13Z,16Z,19Z)/22:2(13Z,16Z))	0.520424			157.659	844.582	Lipids and lipid-like molecules	forward	0.510504	0.867913	1.02057	0.129917	0.0446202	0.588197	-0.765628
542	PS(18:4(6Z,9Z,12Z,15Z)/20:1(11Z))	0.51846			57.7721	810.538	Lipids and lipid-like molecules	forward	0.255855	0.33453	1.16194	0.00663708	0.00580487	0.764817	-0.386813
544	Gambogic acid	0.510268			253.457	629.308	Organoheterocyclic compounds	forward	0.0640915	0.135608	0.0411979	0.376727	0.102613	0.472623	-1.08124
545	LysoPE(18:2(9Z,12Z)/0:0)	0.505485			223.674	478.293	Lipids and lipid-like molecules	forward	0.0630691	0.152309	1.21307	0.0433985	0.019966	0.414087	-1.27199
546	(3beta,17alpha,23S)-17,23-Epoxy-3,28,29-trihydroxy-27-norlanost-8-en-24-one	0.504168			180.113	475.342	Lipids and lipid-like molecules	forward	0.025052	0.0525318	1.24485	0.000289419	0.000916418	0.476891	-1.06827
547	Vaccenyl carnitine	0.500851			198.479	426.358	Lipids and lipid-like molecules	forward	0.19491	0.16658	0.759787	0.206234	0.0638656	1.17007	0.226595
548	Taurine	0.497553			312.336	126.022	Organic acids and derivatives	forward	0.189803	0.196368	0.26906	0.942946	0.214988	0.966569	-0.049055
549	28-Glucosyl-19(29)-dehydroursolic acid 3-arabinoside	0.496226			226.448	749.442	Lipids and lipid-like molecules	forward	0.120725	0.350223	1.23911	0.000504758	0.00120209	0.344707	-1.53656
550	LysoPE(24:6(6Z,9Z,12Z,15Z,18Z,21Z)/0:0)	0.495222			210.61	554.321	Lipids and lipid-like molecules	forward	0.0401522	0.110718	1.25521	1.55216e-05	0.000227886	0.362654	-1.46333
551	LysoPC(22:5(4Z,7Z,10Z,13Z,16Z))	0.49509			207.168	570.354		forward	4.36345	8.72574	1.22646	0.00182754	0.00260362	0.500067	-0.999806
553	D-Arginine	0.488683			62.9444	185.165	Organic acids and derivatives	reverse	0.158242	0.268918	0.849456	0.203569	0.0632466	0.588441	-0.76503
554	[8]-Gingerol	0.488184			79.2556	323.221	Benzenoids	forward	0.867512	3.38157	1.14882	0.093541	0.0347642	0.256542	-1.96274
555	1-Methyl-1,3-cyclohexadiene	0.487389			12.7269	95.0858	Hydrocarbons	reverse	0.14509	0.161184	0.638057	0.301975	0.0861358	0.900149	-0.151764
556	trans-Hexadec-2-enoyl carnitine	0.487116			201.987	398.325	Lipids and lipid-like molecules	forward	0.161447	0.747956	1.22212	0.0572252	0.0243853	0.21585	-2.2119
557	Linoleyl carnitine	0.486348			200.042	424.342	Lipids and lipid-like molecules	forward	0.899389	2.67938	1.24458	0.00202371	0.00276962	0.33567	-1.57488
558	Chondroitin sulfate	0.478116			312.066	464.07	Organic oxygen compounds	forward	0.0153107	0.0499757	1.26187	2.14864e-06	0.000129185	0.306364	-1.70668
559	2-Hydroxy-4-oxo-5,12-heneicosadien-1-yl acetate	0.47534			69.5869	381.3	Lipids and lipid-like molecules	forward	0.0621668	0.117441	1.22659	0.00377174	0.00407662	0.529343	-0.917725
560	Heptadecanoyl carnitine	0.4743			199.198	414.358	Lipids and lipid-like molecules	forward	0.179645	0.14804	0.995994	0.0541622	0.0233913	1.21349	0.279161
561	PC(22:4(7Z,10Z,13Z,16Z)/15:0)	0.472913			46.5553	796.591	Lipids and lipid-like molecules	forward	0.0766834	0.109555	0.956955	0.0551288	0.0237078	0.69995	-0.514676
562	Demethylated antipyrine	0.471995			50.8196	175.087	Organoheterocyclic compounds	forward	0.255265	0.132703	1.08151	0.0230716	0.0130486	1.92359	0.943803
563	PE(22:5(7Z,10Z,13Z,16Z,19Z)/22:5(7Z,10Z,13Z,16Z,19Z))	0.471806			156.046	840.551	Lipids and lipid-like molecules	forward	0.213502	0.578961	1.21148	0.0420905	0.0195558	0.368767	-1.43922
564	PC(P-18:1(9Z)/18:2(9Z,12Z))	0.471019			89.6146	768.598	Lipids and lipid-like molecules	forward	0.108548	0.201666	1.15171	0.0792355	0.0308235	0.538256	-0.893636
565	MG(16:1(9Z)/0:0/0:0)	0.461941			72.2359	329.268	Lipids and lipid-like molecules	forward	1.18141	1.93532	1.25353	0.00511596	0.00495877	0.610446	-0.712064
566	Thamnosin	0.459968			233.28	485.2	Phenylpropanoids and polyketides	forward	0.0101791	0.0217379	1.21681	0.00180784	0.00258669	0.468267	-1.0946
567	Norambreinolide	0.453923			29.442	251.2	Organoheterocyclic compounds	reverse	0.0458957	0.0566619	0.634913	0.315076	0.089075	0.809992	-0.30402
568	Methyl-[10]-shogaol	0.453775			30.2924	347.257	Benzenoids	reverse	0.028544	0.0252464	0.41132	0.618043	0.152907	1.13062	0.177111
569	PE(22:5(7Z,10Z,13Z,16Z,19Z)/22:4(7Z,10Z,13Z,16Z))	0.435522			156.899	842.569	Lipids and lipid-like molecules	forward	0.461741	1.0327	1.19274	0.0491442	0.0217454	0.44712	-1.16127
570	Pipericine	0.434363			33.7602	336.325	Lipids and lipid-like molecules	forward	2.29953	0.35809	1.25698	0.0101339	0.0075569	6.42167	2.68295
571	2,2,6,6-Tetramethyl-4-piperidinone	0.434079			33.899	156.138	Organoheterocyclic compounds	forward	0.553007	0.37755	1.07861	0.0283294	0.0148996	1.46472	0.550627
572	Muricatacin	0.433819			30.3046	285.242		reverse	0.191902	0.283639	1.22239	0.00141251	0.00223	0.676574	-0.563681
573	PS(15:0/22:6(4Z,7Z,10Z,13Z,16Z,19Z))	0.432732			50.7753	794.506	Lipids and lipid-like molecules	forward	0.06995	0.106242	0.729498	0.330375	0.0925067	0.658404	-0.602955
574	Sambacin	0.41465			228.929	541.225		forward	0.025337	0.0775908	1.26268	1.34013e-05	0.000216211	0.326546	-1.61464
575	Valyl-Alanine	0.400874			368.049	189.123	Organic acids and derivatives	forward	0.0433696	0.213465	1.20458	0.00111805	0.00192832	0.20317	-2.29924
576	PC(16:1(9Z)/16:1(9Z))	0.396524			168.925	730.537	Lipids and lipid-like molecules	forward	0.235506	0.504186	1.14875	0.0801577	0.0310696	0.467101	-1.09819
577	Apo-12'-violaxanthal	0.395116			229.804	383.255	Lipids and lipid-like molecules	forward	0.016552	0.0354076	1.2452	0.000957828	0.00175064	0.467471	-1.09705
578	L-alpha-Amino-1H-pyrrole-1-hexanoic acid	0.391388			69.8195	197.128	Organic acids and derivatives	forward	0.276838	0.250475	0.432053	0.593177	0.14781	1.10525	0.144376
579	Linoleoyl ethanolamide	0.383721			34.7315	324.289	Organic nitrogen compounds	forward	2.92722	1.94601	1.01105	0.0370807	0.0179064	1.50421	0.58901
580	O-propanoyl-carnitine	0.383583			192.38	218.138	Lipids and lipid-like molecules	forward	1.10549	0.541568	0.788855	0.135221	0.0459953	2.04128	1.02948
581	6-Deoxohomodolichosterone	0.35134			31.1341	463.378	Lipids and lipid-like molecules	reverse	0.455889	0.668231	1.17764	0.007185	0.00609839	0.682232	-0.551665
582	6-Methyltetrahydropterin	0.345278			407.603	182.104	Organoheterocyclic compounds	forward	0.189979	0.135026	1.15149	0.00660159	0.00578554	1.40698	0.492604
583	PE(22:6(4Z,7Z,10Z,13Z,16Z,19Z)/16:1(9Z))	0.342525			46.5653	762.516	Lipids and lipid-like molecules	forward	4.39576	5.11204	0.304682	0.57831	0.144726	0.859883	-0.217787
584					177.557	273.084			0.119497	0.283149	1.00981	0.136743	0.046385	0.42203	-1.24458
585					144.684	99.0555			2.20673	1.69327	0.875291	0.102978	0.0373307	1.30324	0.382103
586					225.419	819.426			0.0219121	0.083649	1.2216	0.00387487	0.00414443	0.261953	-1.93262
587					86.2186	539.319			0.113318	0.105563	0.366391	0.674546	0.164225	1.07346	0.102268
588					74.8244	511.288			0.771099	1.18059	1.07545	0.0489219	0.021678	0.653147	-0.614521
589					233.283	862.434			0.0155557	0.0392035	1.2028	0.0094211	0.0072217	0.396793	-1.33354
590					188.458	99.0555			0.476627	0.224839	1.12957	0.0281601	0.0148441	2.11986	1.08397
591					55.8963	89.0713			0.23871	0.248714	0.0907914	0.954975	0.217135	0.959774	-0.0592334
592					334.122	525.142			0.0272712	0.0707996	1.21335	0.0023905	0.00306908	0.385189	-1.37636
594					161.669	242.284			0.0105558	1.15216	1.14973	0.164158	0.0535961	0.00916171	-6.77017
595					604.285	256.299			0.463186	0.538146	1.02748	0.0608362	0.0255237	0.860706	-0.216408
596					238.544	671.324			0.0613022	0.308055	1.26032	7.25895e-05	0.000461877	0.198998	-2.32918
597					84.9267	274.274			6.68586	1.53009	1.16215	0.000485723	0.00117802	4.36959	2.1275
598					318.214	363.089			0.175258	0.874199	1.26159	6.71469e-06	0.000177586	0.200478	-2.31848
599					239.392	685.283			0.00392534	0.0263929	1.16893	8.08506e-05	0.000486281	0.148727	-2.74926
600					228.88	408.25			0.0460558	0.127158	1.22366	0.041105	0.0192413	0.362192	-1.46517
601					229.228	817.431			0.0226245	0.0821274	1.25545	0.0003452	0.00099716	0.275481	-1.85998
602					56.907	330.336			1.73416	6.28764	1.23097	0.00032391	0.000968073	0.275804	-1.85828
603					60.332	288.289			13.6624	11.3016	0.84218	0.132501	0.0452934	1.20889	0.273681
605					187.175	138.102			0.687084	0.323738	1.09326	0.0208584	0.0121833	2.12234	1.08566
606					446.663	439.142			0.00892533	0.0370653	1.26114	0.00402579	0.00424836	0.2408	-2.05409
607					65.0428	316.226			0.241706	0.51775	1.13089	0.097328	0.0357907	0.466839	-1.099
608					89.6209	553.278			0.16167	0.245036	1.02429	0.0458302	0.02072	0.65978	-0.599943
609					208.879	272.124			0.164858	0.34159	1.22796	0.0248144	0.0136923	0.48262	-1.05104
610					347.455	362.21			0.0359395	0.222205	1.26128	0.00541295	0.00513646	0.16174	-2.62825
611					333.227	391.102			0.00221221	0.072946	1.26371	0.0015482	0.0023593	0.0303267	-5.04327
612					105.371	565.245			0.00280471	0.00282284	0.362287	0.991535	0.223589	0.993579	-0.00929373
613					318.565	391.102			0.00565967	0.0767412	1.23502	3.81743e-05	0.000343048	0.07375	-3.76121
614					208.921	959.55			0.0115742	5.3695e-05	1.2605	0.0371001	0.0179131	215.555	7.75191
615					152.012	539.288			0.016006	0.0180311	0.525275	0.432552	0.11408	0.887691	-0.17187
616					408.863	361.207			0.0499063	0.184547	1.256	0.000191185	0.000754015	0.270425	-1.8867
617					225.406	313.273			0.326946	0.56139	1.06239	0.111721	0.039693	0.582386	-0.779951
618					360.992	541.117			0.0768212	0.121834	1.14266	0.0251266	0.0138043	0.630538	-0.665345
619					383.874	304.187			0.0477882	0.115642	1.25292	0.0103731	0.00767198	0.413242	-1.27494
620					484.089	266.16			0.0826725	0.297682	1.25837	0.0061601	0.00555216	0.277721	-1.84829
621					55.1896	356.352			0.451605	1.6013	1.25728	0.00517211	0.00499294	0.282024	-1.82611
622					380.12	363.212			0.0566002	0.132514	1.22787	0.00267715	0.0032905	0.427126	-1.22726
623					214.118	831.5			0.0118415	0.0120792	0.241766	0.756812	0.180198	0.98032	-0.0286756
624					68.9459	361.273			0.0308173	0.102951	1.25026	0.000216917	0.000802486	0.299339	-1.74015
625					427.612	347.193			0.144456	0.734316	1.25835	0.007463	0.00624096	0.196722	-2.34577
626					228.267	238.143			0.362591	0.991277	1.25321	0.00862505	0.00682445	0.365782	-1.45094
627					33.7142	354.337			0.923742	0.160973	1.16963	0.00125341	0.00206635	5.73848	2.52067
628					87.8979	313.273			0.305863	0.62718	1.21725	0.000675355	0.00143512	0.487679	-1.036
629					97.4188	547.235			0.15756	0.215705	1.09853	0.0245943	0.0136127	0.730445	-0.453152
631					407.155	331.197			0.295581	1.56415	1.26102	0.00447542	0.00455003	0.188973	-2.40375
632					155.056	593.277			0.0185416	0.350737	1.22483	0.11493	0.0405865	0.0528648	-4.24155
633					318	383.116			0.0371875	0.410852	1.2606	3.16681e-06	0.000145726	0.0905133	-3.46573
634					193.905	343.295			0.0246759	0.0311592	0.205797	0.774344	0.183606	0.791931	-0.336554
635					80.1322	509.274			0.0677209	0.236101	0.9923	0.196016	0.0614702	0.28683	-1.80173
636					204.601	392.279			0.0137802	0.147349	1.25355	0.0201749	0.0119256	0.0935205	-3.41857
637					413.866	317.193			0.287754	1.48439	1.25255	0.0208638	0.0121854	0.193853	-2.36696
638					88.7177	593.277			0.120624	0.909066	1.25746	0.0115409	0.00825197	0.13269	-2.91387
639					34.9788	529.383			0.0506425	0.0808531	0.959924	0.0636753	0.0263944	0.626352	-0.674955
640					27.6947	579.224			0.00424597	0.00999614	1.15912	0.0265598	0.0143063	0.424761	-1.23528
642					381.091	274.176			0.871752	3.40818	1.25655	0.00797009	0.00649048	0.255782	-1.96701
643					94.8855	641.261			0.203836	0.0955569	0.934722	0.0213653	0.0123864	2.13314	1.09298
644					320.966	229.155			0.175256	0.3912	1.18512	0.0120056	0.00848136	0.447996	-1.15844
645					318.214	362.106			0.0278568	0.152582	1.25337	5.62433e-05	0.000410042	0.18257	-2.45348
647					175.842	130.159			0.278493	1.33445	1.22958	0.00343146	0.00384238	0.208695	-2.26053
649					347.613	335.181			0.0389186	0.0843322	1.25211	0.000157618	0.000680295	0.461492	-1.11562
650					209.746	582.295			0.0243129	0.0644666	1.10465	0.0417943	0.0194617	0.377139	-1.40683
651					66.2809	286.31			0.445798	0.180608	1.24663	0.000126698	0.000598902	2.46832	1.30353
652					375.681	364.223			0.0222177	0.0609555	1.227	0.037156	0.0179322	0.364491	-1.45605
653					232.412	488.314			0.00946957	0.0242244	1.25849	0.000126096	0.000597163	0.390911	-1.35509
654					154.214	483.272			0.514215	0.962631	1.25492	0.00539285	0.00512467	0.534177	-0.904611
655					228.925	288.216			0.980795	2.33584	1.20189	0.00839015	0.0067023	0.41989	-1.25192
657					34.0422	533.256			2.02107	4.50472	1.26487	2.52853e-07	6.97562e-05	0.448657	-1.15632
659					407.822	290.171			0.441688	2.13827	1.2599	0.00542331	0.00514253	0.206563	-2.27535
660					470.339	304.161			0.596122	1.92307	1.23388	0.00284922	0.00341886	0.309984	-1.68973
662					329.41	348.09			0.0096895	0.102181	1.23871	0.00152518	0.002338	0.094827	-3.39856
663					196.119	483.44			0.0271166	0.0186695	0.943015	0.0748192	0.0296196	1.45245	0.538493
664					433.336	492.266			0.00893868	0.0433799	1.25885	0.00533104	0.0050882	0.206056	-2.27889
665					588.676	189.16			0.755886	6.3982	0.840381	0.373386	0.101903	0.11814	-3.08142
666					389.875	419.25			0.0125385	0.0435696	1.25266	0.000462257	0.0011471	0.28778	-1.79696
667					180.138	545.456			0.154504	0.194726	1.22455	0.00168082	0.00247781	0.79344	-0.333807
668					332.929	347.181			0.0588317	0.185831	1.24798	0.000636887	0.00138672	0.316587	-1.65933
669					211.554	387.289			0.301206	0.638835	1.25593	0.000138414	0.000631504	0.471493	-1.08469
670					301.774	336.165			0.0816169	0.21334	1.24474	0.00148543	0.00230062	0.382567	-1.38622
671					76.2847	551.261			0.203722	0.328642	1.02065	0.0631804	0.0262441	0.619891	-0.689914
672					264.166	359.181			0.0216724	0.0552933	1.25126	0.0126046	0.0087701	0.391954	-1.35124
673					63.809	595.256			0.0834934	0.392957	1.17293	0.0931156	0.0346505	0.212475	-2.23464
677					33.8783	550.254			0.0130181	0.0396444	0.69983	0.0308877	0.0157314	0.328372	-1.6066
678					56.9096	539.287			0.123523	0.115962	0.433746	0.572389	0.143491	1.06521	0.0911318
679					229.55	438.298			0.0745962	0.195274	1.24375	0.00152339	0.00233634	0.382007	-1.38833
680					209.897	649.52			0.0493497	0.0464349	0.521893	0.417272	0.111015	1.06277	0.0878309
681					443.545	334.099			0.10355	0.135285	0.570075	0.334418	0.0934083	0.765418	-0.38568
682					35.4136	615.404			0.49363	0.772149	1.22399	0.00327218	0.00372684	0.639294	-0.645448
683					215.853	339.289			0.0645782	0.161304	1.24867	0.000705093	0.00147098	0.40035	-1.32067
685					173.023	186.221			0.137556	0.157369	0.00536393	0.759267	0.180677	0.874095	-0.194139
686					25.0215	769.575			0.00209597	0.00267445	0.675193	0.261023	0.0768201	0.783701	-0.351624
687					67.5092	567.224			0.00498569	0.000897238	0.978383	0.0304924	0.015606	5.55671	2.47423
689					205.445	372.31			13.1091	6.27089	1.21785	0.000414451	0.00107963	2.09047	1.06383
690					287.709	130.097			8.93276	5.98932	1.16525	0.00468073	0.00468414	1.49145	0.576714
691					178.281	561.488			0.0846577	0.110759	0.507738	0.495889	0.127349	0.764338	-0.387717
692					359.93	188.128			0.137697	0.139995	0.00622112	0.890094	0.205413	0.983581	-0.0238843
693					180.997	543.44			0.118119	0.221011	1.2243	0.00244289	0.00310893	0.53445	-0.903873
694					75.8142	453.285			0.035905	0.0583203	1.02203	0.0574592	0.0244602	0.615653	-0.699811
695					357.846	382.031			0.196668	1.03	1.25261	0.0186451	0.0113607	0.190941	-2.3888
696					472.733	699.378			0.0154127	0.0736106	1.24866	0.000533686	0.00124425	0.209382	-2.25579
697					235.915	809.187			0.0221503	0.0244828	0.266856	0.829796	0.194201	0.904729	-0.144442
698					236.766	471.295			0.022101	0.0661093	1.24855	7.70148e-05	0.000475246	0.33431	-1.58074
699					52.3769	639.283			0.288443	0.616017	1.18299	0.0513708	0.022463	0.468239	-1.09468
700					60.332	196.133			0.409593	1.47789	1.03224	0.186151	0.0590992	0.277147	-1.85127
701					201.963	410.326			0.0901538	0.41895	1.24959	0.0223989	0.0127914	0.21519	-2.21632
702					27.6929	403.112			0.00461855	0.0119054	1.21613	0.00608873	0.00551426	0.387939	-1.3661
703					70.1248	359.258			0.002582	0.0438888	1.00832	0.000835714	0.00161412	0.0588305	-4.08729
704					53.4398	651.283			0.0589381	0.237501	1.20197	0.0125157	0.00872689	0.248159	-2.01066
705					54.2476	463.234			0.112974	0.115681	0.142669	0.940893	0.214621	0.976599	-0.0341619
706					309.601	409.104			0.0471851	0.0133568	0.97819	0.0134338	0.00916644	3.53267	1.82076
709					233.288	570.251			0.147687	0.299206	1.18751	0.0556583	0.0238801	0.493596	-1.0186
710					110.893	640.277			0.264386	0.208812	0.535094	0.393835	0.106206	1.26614	0.340441
711					122.927	194.067			0.189947	0.38599	1.06856	0.129443	0.0444959	0.492104	-1.02297
712					201.981	422.327			1.46942	9.33911	1.26074	0.00713972	0.00607476	0.157341	-2.66804
713					393.363	317.156			0.0566866	0.0473816	0.754543	0.221882	0.0675864	1.19638	0.258682
714					245.376	530.221			0.162532	0.249378	1.17068	0.013835	0.00935346	0.651752	-0.617604
715					158.081	591.261			0.00211941	0.0226419	1.23621	0.0726133	0.029004	0.0936058	-3.41726
716					561.68	343.234			0.0325626	0.125225	1.25796	8.35272e-05	0.000493657	0.260032	-1.94324
717					150.738	639.283			0.0374124	0.0490402	0.628141	0.315987	0.089281	0.762892	-0.390449
718					197.62	448.342			0.0629921	0.474772	1.25136	0.0237248	0.0132935	0.132679	-2.91399
719					277.173	120.081			0.795341	2.3475	1.25588	4.32454e-05	0.000362376	0.338803	-1.56148
720					358.365	167.081			0.224444	0.858132	1.24527	0.000411113	0.00107602	0.261549	-1.93485
722					237.661	129.102			0.0823037	0.292111	1.25554	0.00970145	0.00735576	0.281755	-1.82749
723					66.2809	579.224			0.00170721	0.00299395	0.124977	0.517442	0.1319	0.570218	-0.810413
724					35.4677	432.237			5.82501	4.82441	0.544179	0.43416	0.1144	1.2074	0.271908
725					126.807	623.249			0.0167189	0.0369875	0.263824	0.409168	0.109367	0.452014	-1.14556
726					145.22	656.271			0.03613	0.0714322	1.11515	0.0402194	0.0189546	0.505794	-0.983377
727					89.6209	563.228			0.121201	0.214668	1.2062	0.00742314	0.00622078	0.564599	-0.824703
728					68.1122	559.367			0.0945128	0.340692	1.255	0.00781718	0.00641662	0.277414	-1.84989
729					207.16	592.338			0.0380027	0.0799039	1.20578	0.0366114	0.0177453	0.475605	-1.07217
730					208.108	673.518			0.0309745	0.026629	0.602074	0.320705	0.0903448	1.16319	0.218084
731					61.2353	549.251			0.663556	1.04649	1.1399	0.0633154	0.0262852	0.634075	-0.657275
732					209.852	647.503			0.0264236	0.0389694	1.20225	0.00220812	0.0029247	0.678058	-0.560519
733					176.704	733.524			0.025207	0.0245484	0.232011	0.735159	0.175983	1.02683	0.0381918
734					204.171	699.534			0.0220851	0.0121049	0.959456	0.0826204	0.0317504	1.82447	0.867478
735					34.59	439.188			0.0999146	0.20101	1.08637	0.0296726	0.0153421	0.497062	-1.0085
736					203.702	408.31			0.0594788	0.427711	1.25616	0.0171031	0.0107578	0.139063	-2.84619
737					67.881	523.327			0.00480073	0.0413305	0.911947	0.000985236	0.00178021	0.116155	-3.10588
738					9.49759	338.341			0.0175953	0.0209488	1.03286	0.0389609	0.0185404	0.83992	-0.251676
739					239.354	469.28			0.0303047	0.11075	1.2529	2.17582e-05	0.000266673	0.273633	-1.86969
740					238.52	715.307			0.00602766	0.00512438	0.536944	0.385718	0.10451	1.17627	0.234221
741					198.481	446.326			0.079776	0.629816	1.24619	0.0311944	0.0158278	0.126666	-2.9809
742					154.245	505.239			0.148081	0.180646	0.790857	0.204695	0.0635086	0.81973	-0.286779
743					461.305	404.094			0.0229402	0.167687	1.26174	0.00381957	0.00410825	0.136803	-2.86983
744					209.262	358.295			8.15521	4.73915	1.11178	0.0202511	0.0119528	1.72082	0.783094
745					164.525	524.289			0.0174825	0.0266422	0.526498	0.437488	0.115061	0.656198	-0.607797
746					63.8156	471.295			0.530776	1.53241	1.19677	0.0529853	0.0230022	0.346367	-1.52963
747					452.553	311.146			0.0126336	0.0342831	1.25183	0.0103194	0.00764634	0.368508	-1.44023
748					176.704	590.486			0.882658	0.89605	0.211128	0.753256	0.179503	0.985054	-0.0217248
750					74.6894	621.269			0.000722732	0.0642158	1.10125	0.196001	0.0614667	0.0112547	-6.47332
751					416.215	186.088			0.104126	0.150936	1.23933	0.000303097	0.000937621	0.689867	-0.535611
752					207.241	671.504			0.0150348	0.0251342	1.17545	0.00262264	0.00324852	0.598181	-0.741346
754					30.2736	647.56			1.21672	0.919347	0.878582	0.138648	0.0468695	1.32346	0.404318
755					162.468	542.299			0.0478787	0.0933452	1.1027	0.0326861	0.0163489	0.512922	-0.96319
756					41.4189	206.154			1.41997	2.67683	1.20625	0.00479122	0.00475553	0.530465	-0.914671
757					208.899	675.535			0.120825	0.0769065	1.1683	0.00603033	0.00548298	1.57106	0.651741
758					30.3181	871.571			2.43727	3.76326	0.979773	0.168982	0.0548298	0.647648	-0.626717
760					396.031	302.171			0.074362	0.0523155	1.17878	0.00695593	0.00597766	1.42142	0.507328
761					164.622	230.247			16.4253	10.5367	1.2531	0.00024116	0.000843545	1.55886	0.640489
762					223.657	490.293			0.0581418	0.204594	1.25391	0.0127201	0.00882615	0.284181	-1.81512
764					233.283	544.236			0.0308912	0.0621269	1.20074	0.0111185	0.00804376	0.497227	-1.00802
765					67.5677	342.242			0.278557	1.21225	0.746989	0.167588	0.0544749	0.229786	-2.12164
766					181.004	573.452			0.351441	0.538662	1.21357	0.00273039	0.00333088	0.652432	-0.6161
767					228.776	720.251			0.0650008	0.0566671	0.687405	0.256874	0.0758705	1.14706	0.197946
768					88.7689	261.221			4.6134	11.0876	1.24024	0.0223143	0.0127587	0.416087	-1.26504
769					50.01	443.294			0.106097	0.297668	1.12704	0.0482192	0.0214635	0.356427	-1.48832
771					224.98	508.204			0.00777708	0.026128	1.22681	0.00162173	0.00242569	0.297654	-1.74829
773					350.123	648.283			0.00798977	0.00969302	0.0847512	0.680745	0.165445	0.82428	-0.278793
774					38.4348	186.149			1.68224	0.808749	1.22679	0.00104056	0.00184351	2.08006	1.05662
775					61.2296	623.286			0.124373	1.74215	0.117261	0.351532	0.0971875	0.0713905	-3.80812
776					167.744	505.239			0.214677	0.32509	0.837512	0.177524	0.0569772	0.66036	-0.598676
777					225.576	302.206			0.0452062	0.0375182	0.239404	0.784893	0.185643	1.20492	0.268932
778					358.041	246.098			0.0560105	0.158054	1.22318	0.0311249	0.015806	0.354376	-1.49665
779					32.9037	333.221			0.0624492	0.11073	1.20242	0.0037285	0.00404776	0.563976	-0.826295
781					244.692	513.195			0.0218637	0.036169	1.09069	0.0445005	0.0203054	0.604488	-0.726214
782					35.4305	261.22			1.64609	1.10798	1.03174	0.0545244	0.0235102	1.48566	0.571107
783					34.2897	597.431			3.45131	6.86426	1.19274	0.0437444	0.0200731	0.502795	-0.991959
784					230.631	558.251			0.014079	0.0161367	0.53408	0.412792	0.110106	0.872479	-0.196807
785					169.557	698.474			0.0410737	0.0822861	0.960037	0.211872	0.0651983	0.499158	-1.00243
786					204.589	159.076			0.664425	1.3248	1.14786	0.0287659	0.0150438	0.501527	-0.9956
788					406.592	226.084			0.113184	0.911517	1.26184	0.00414852	0.0043319	0.124171	-3.00959
789					400.824	171.088			4.14253	3.21329	1.23799	0.00102565	0.00182669	1.28919	0.366462
790					54.3033	543.369			0.107227	0.0895378	0.699722	0.285521	0.0824178	1.19756	0.2601
791					204.572	303.174			0.00165282	0.138802	1.08028	0.213486	0.0655829	0.0119078	-6.39196
792					228.068	462.297			0.0134839	0.0236724	1.14821	0.0165991	0.0105541	0.569605	-0.811966
793					264.036	358.196			0.0287172	0.158984	1.25527	0.000331086	0.0009781	0.18063	-2.46889
794					198.481	594.376			0.0297257	0.0312878	0.110521	0.875645	0.202755	0.950071	-0.0738929
796					195.88	317.189			0.00914106	0.163545	1.12962	0.223147	0.0678923	0.0558933	-4.16118
797					195.852	344.254			0.0307698	0.0601529	1.13448	0.0205567	0.0120613	0.511527	-0.967118
798					212.528	855.499			0.00745816	0.0120815	1.24677	0.000271578	0.00088914	0.617323	-0.695904
799					220.179	677.245			0.054932	0.0352003	0.738946	0.265012	0.0777332	1.56055	0.642059
800					74.9453	388.253			0.0609289	0.0699053	0.630701	0.905306	0.208193	0.871592	-0.198275
801					262.128	144.138			34.9453	42.736	0.781158	0.245878	0.0733206	0.817702	-0.290353
803					44.3972	565.245			0.173803	0.187372	0.0716864	0.755765	0.179993	0.927584	-0.10845
804					74.9594	109.101			0.9954	2.57375	1.17431	0.0714625	0.0286787	0.386751	-1.37052
805					364.898	245.124			6.11034	13.7135	1.15941	0.0797119	0.0309509	0.44557	-1.16628
807					228.058	397.271			0.0410254	0.0787096	1.25063	0.000380118	0.00104087	0.521225	-0.940022
808					44.9117	129.102			0.106463	0.100703	0.355882	0.62899	0.155129	1.0572	0.0802529
809					243.32	623.249			0.0103405	0.0388816	0.236993	0.341113	0.0948959	0.265949	-1.91078
810					449.828	330.154			0.0551953	0.265803	1.25907	0.00466309	0.00467263	0.207655	-2.26774
811					35.1322	347.236			0.445458	0.995742	1.19607	0.00412381	0.00431522	0.447363	-1.16048
812					363.639	349.111			0.638093	1.1726	1.06788	0.101381	0.0368998	0.544172	-0.877867
813					76.4567	549.251			2.73367	4.91706	1.24572	0.000425092	0.0010951	0.555956	-0.846957
814					88.7689	149.132			0.213096	0.506768	1.25265	0.0097112	0.00736036	0.4205	-1.24982
815					271.11	159.149			0.60827	0.893584	1.11654	0.0722859	0.0289118	0.680709	-0.554891
816					44.8295	697.296			0.75874	0.587219	1.07008	0.029464	0.0152741	1.29209	0.369708
817					92.1851	217.195			0.468079	1.54238	1.23208	0.0294486	0.015269	0.303479	-1.72033
819					84.4249	623.249			0.137779	0.272918	0.271553	0.368224	0.1008	0.504836	-0.986112
820					416.705	387.087			0.017441	0.0118555	1.18043	0.00645899	0.0057071	1.47113	0.556921
821					54.1615	199.18			0.0914744	0.103235	0.223194	0.667847	0.162902	0.886081	-0.174489
823					169.793	686.512			0.0700255	0.045798	0.70544	0.187774	0.0594934	1.52901	0.612595
824					209.765	651.534			0.0622634	0.0270262	1.23578	0.00208294	0.00282038	2.30382	1.20403
825					237.681	160.108			0.0814495	0.0958774	1.21152	0.00230924	0.00300586	0.849517	-0.235286
826					205.435	522.258			0.0369792	0.0723935	1.19598	0.00641542	0.00568481	0.510808	-0.969146
827					32.8698	310.309			12.7854	11.7986	0.437639	0.543247	0.137358	1.08364	0.11588
828					201.105	558.235			0.0307051	0.018829	0.73238	0.304417	0.0866802	1.63073	0.705517
829					447.154	370.052			0.0254525	0.0830102	1.21475	0.000155346	0.0006748	0.306619	-1.70548
830					146.766	567.26			0.0371363	0.0815862	1.21423	0.00265831	0.00327606	0.455178	-1.1355
831					417.385	729.189			0.0107853	0.00867199	0.475556	0.428671	0.113307	1.24369	0.314629
832					52.6259	524.289			0.0162672	0.0568254	1.25002	5.59925e-05	0.000409177	0.286266	-1.80457
833					256.046	591.261			0.0494585	0.0656442	1.12738	0.0259763	0.0141043	0.753433	-0.408449
834					702.196	171.149			0.182637	0.202434	0.881433	0.129266	0.0444496	0.902206	-0.148472
835					71.6855	406.352			0.64651	0.242837	1.21511	0.000218826	0.000805889	2.66233	1.41269
837					38.3001	593.274			22.9803	100.926	1.23302	0.00393563	0.00418585	0.227694	-2.13483
838					47.612	342.242			0.404099	1.95112	0.974295	0.207464	0.0641499	0.207111	-2.27152
839					159.37	555.278			0.00806599	0.0251083	1.20006	0.00284846	0.00341831	0.321249	-1.63824
840					43.948	621.232			0.140183	0.413979	1.16779	0.079571	0.0309133	0.338624	-1.56224
843					552.476	161.128			0.32299	0.740584	1.23163	0.000680316	0.0014412	0.436129	-1.19717
844					329.723	188.128			2.40868	4.17372	1.22071	0.00347689	0.00387462	0.577105	-0.793094
845					225.626	713.424			0.0467455	0.126118	1.25774	0.00762778	0.0063235	0.370649	-1.43187
846					41.4653	638.259			0.053925	0.249108	1.24366	0.00136804	0.00218557	0.216472	-2.20775
847					78.7499	504.317			4.03021	21.8577	1.21799	0.0557559	0.0239118	0.184384	-2.43921
849					172.39	688.49			0.0635852	0.037102	0.933589	0.0914407	0.0342001	1.71379	0.777192
850					404.854	301.161			0.838284	1.40151	1.12115	0.0930482	0.0346325	0.598128	-0.741473
851					78.3864	251.2			0.269853	1.55715	1.19922	0.0707432	0.0284738	0.1733	-2.52866
852					81.0594	312.289			0.144955	0.324759	1.18855	0.0107138	0.00784239	0.446345	-1.16377
853					205.429	394.295			0.0694161	0.336824	1.25454	0.0151026	0.00992242	0.20609	-2.27865
854					208.547	935.563			0.0218579	0.0138241	1.05386	0.0277243	0.0146999	1.58115	0.660976
855					159.888	820.584			0.552972	0.867161	1.0065	0.0725788	0.0289943	0.637681	-0.649093
856					56.9639	850.572			0.0105752	0.00234596	0.945083	0.0663533	0.0271968	4.50784	2.17244
857					68.0805	582.363			0.155731	0.469675	1.24544	0.000107915	0.000550668	0.331572	-1.59261
859					146.666	661.249			0.409976	0.110541	1.21783	0.000304216	0.000939312	3.70881	1.89096
860					163.395	798.599			0.124461	0.101632	1.1536	0.0107804	0.00787583	1.22462	0.292336
862					211.126	885.549			0.060461	0.0260345	1.19216	0.00178731	0.00256889	2.32234	1.21558
863					211.307	542.323			6.20453	16.4941	1.25209	0.000259857	0.00087228	0.376167	-1.41055
864					218.775	550.299			0.220595	0.513358	1.21339	0.00535698	0.00510355	0.42971	-1.21856
865					170.756	716.522			0.0650768	0.0824879	0.437894	0.501651	0.128557	0.788925	-0.34204
866					219.307	578.331			0.0805889	0.187891	1.25063	0.000824228	0.00160239	0.428913	-1.22124
867					212.868	857.518			0.0371252	0.0366566	0.170588	0.857653	0.19942	1.01278	0.0183259
869					370.318	176.139			0.245281	0.424508	0.129927	0.53633	0.135898	0.577801	-0.791355
870					427.579	378.206			0.0569422	0.0760179	0.945699	0.163646	0.0534641	0.749063	-0.416841
871					171.521	660.496			0.0818934	0.0359078	1.21212	0.0111016	0.00803546	2.28066	1.18945
872					195.897	624.458			0.284924	0.195478	1.0069	0.0366574	0.0177611	1.45758	0.543572
873					182.722	758.532			0.0122868	0.0113028	0.321395	0.788125	0.186265	1.08706	0.120426
874					147.695	314.341			0.138854	0.753902	1.1874	0.0759946	0.0299442	0.184181	-2.4408
875					222.81	543.242			0.100981	0.283566	1.25549	0.000244869	0.000849437	0.356112	-1.4896
876					154.086	822.602			0.575662	1.28698	1.24542	0.00012249	0.000586613	0.447296	-1.1607
877					232.389	494.272			0.0864464	0.163241	1.21743	0.0271077	0.014493	0.529563	-0.917126
879					422.173	242.079			0.0320138	0.146439	1.25616	0.00683451	0.00591244	0.218616	-2.19353
882					30.2985	633.547			0.443016	0.377046	0.685697	0.299743	0.0856367	1.17497	0.232618
883					159.923	890.573			0.027864	0.0256652	0.303278	0.763792	0.181558	1.08567	0.118589
884					56.1287	832.523			0.0678284	0.0924289	0.877997	0.145493	0.0486864	0.733844	-0.446454
885					58.1793	743.486			0.167173	0.18686	0.700968	0.250487	0.0743954	0.894641	-0.160619
886					206.369	371.279			0.0583028	0.0154189	1.14024	0.000721316	0.00148999	3.78126	1.91887
887					204.47	122.081			0.225644	0.354481	0.927593	0.180674	0.0577573	0.636549	-0.651656
888					444.445	522.204			0.148727	0.301435	1.15596	0.0119756	0.00846669	0.493396	-1.01918
889					238.885	390.285			0.0697552	0.102757	0.638098	0.319722	0.0901237	0.678838	-0.55886
890					124.362	818.571			0.214454	0.579459	1.19827	0.00968826	0.00734951	0.370094	-1.43403
891					364.346	116.082			1.30084	1.5969	0.451473	0.622282	0.153769	0.814601	-0.295835
892					250.833	594.267			0.020035	0.0486381	1.22998	0.000688609	0.00145127	0.411921	-1.27956
893					122.538	459.379			0.114483	0.121005	0.310367	0.59912	0.149034	0.946098	-0.0799381
894					84.8933	850.631			0.0825304	0.0732368	0.333093	0.766209	0.182028	1.1269	0.172356
896					34.7288	170.117			1.48419	1.59167	0.222648	0.669855	0.163299	0.932473	-0.100866
897					175.842	650.476			0.087787	0.286082	1.17618	0.0830544	0.0318741	0.30686	-1.70435
898					225.721	525.231			0.239724	0.646038	1.25513	0.000246937	0.000852678	0.371067	-1.43025
900					338.616	174.112			2.832	7.43007	1.24877	0.000113125	0.000560884	0.381154	-1.39155
901					228.06	422.303			0.0316982	0.0657319	1.20349	0.0100616	0.00752375	0.482235	-1.05219
902					32.8847	417.279			1.16257	2.43656	0.721041	0.297312	0.0850911	0.477135	-1.06753
903					208.369	538.388			0.0226973	0.0785906	1.12395	0.00329463	0.00374336	0.288804	-1.79184
905					74.5913	253.216			0.244524	0.622431	1.2472	0.000839885	0.00161834	0.392853	-1.34794
906					376.544	414.162			0.106855	0.574759	1.25661	0.00666753	0.00582139	0.185913	-2.4273
907					34.5706	379.262			0.211825	0.34561	1.09229	0.0902739	0.0338836	0.612904	-0.706268
908					33.7143	335.294			1.1791	0.735111	1.08376	0.0416534	0.0194169	1.60397	0.681647
909					164.161	609.27			0.129512	0.261503	1.15145	0.0210175	0.0122473	0.495259	-1.01374
910					91.3534	379.207			0.0816223	0.374497	1.26226	1.25753e-05	0.000211012	0.217952	-2.19792
911					201.083	580.36			0.0297745	0.0324707	0.0502903	0.804261	0.189356	0.916965	-0.125062
912					150.833	848.615			0.299149	0.51927	1.24716	0.00036206	0.00101885	0.576096	-0.795618
913					416.801	425.113			0.306431	0.428744	1.15498	0.00986516	0.0074327	0.714717	-0.484556
914					228.065	522.303			0.0835452	0.129681	1.15341	0.0190869	0.0115274	0.644234	-0.634342
915					206.972	652.347			0.0923316	0.145719	1.17577	0.00752815	0.00627377	0.633626	-0.658297
917					430.171	285.13			0.0571934	0.073756	0.868177	0.20125	0.0627047	0.77544	-0.366914
918					237.404	590.32			0.025145	0.199837	1.26016	1.55066e-05	0.000227811	0.125827	-2.99048
920					466.061	386.999			0.0154055	0.0605817	1.24167	0.0293764	0.0152454	0.254294	-1.97543
921					233.284	588.262			0.0525491	0.109029	1.20288	0.0481253	0.0214347	0.481971	-1.05298
922					383.737	145.108			2.91188	1.57908	1.19739	0.00230236	0.00300043	1.84403	0.882863
923					211.478	883.532			0.0157818	0.0139379	0.60702	0.351513	0.0971834	1.13229	0.179247
924					152.437	824.615			0.638211	1.25127	1.25058	0.000104049	0.000542691	0.510051	-0.971285
925					72.1232	520.348			0.715674	1.69499	1.25904	0.00304268	0.00355609	0.422229	-1.2439
926					87.0284	161.092			0.137534	0.372591	1.24255	0.00184324	0.00261702	0.369129	-1.4378
927					35.4681	117.07			0.200305	0.228483	0.302946	0.661976	0.161739	0.876674	-0.189888
928					130.838	786.568			0.417368	0.388039	0.320167	0.808141	0.190096	1.07558	0.10512
929					219.292	252.159			3.81346	7.19593	1.1657	0.0584343	0.0247705	0.529947	-0.916079
930					197.012	539.21			0.0062227	0.0249151	1.24734	0.000122977	0.000588052	0.249756	-2.00141
931					57.0046	822.54			0.156154	0.135204	0.890981	0.119474	0.0418333	1.15495	0.20783
932					48.7062	367.284			0.605661	1.14858	1.18706	0.00284355	0.00341472	0.527312	-0.923272
933					234.15	682.4			0.00655991	0.0215567	1.24328	0.000962669	0.00175591	0.304309	-1.71639
934					389.811	231.109			4.46082	3.67887	1.02604	0.0464567	0.020917	1.21255	0.278044
935					127.275	625.267			2.58245	3.04543	0.303096	0.806546	0.189792	0.847976	-0.237905
936					240.037	652.454			0.0109808	0.0131076	0.126095	0.656674	0.160685	0.837748	-0.255412
937					53.4759	192.174			0.0813233	0.0995111	0.542371	0.427659	0.113105	0.817228	-0.291189
938					244.692	539.21			0.10625	0.170732	1.18535	0.0118248	0.00839276	0.62232	-0.684272
939					88.7663	532.348			7.62475	18.1819	1.23316	0.0272063	0.0145263	0.419358	-1.25374
941					172.384	664.528			0.238698	0.445991	1.10156	0.038499	0.0183864	0.535207	-0.901831
942					88.7967	520.348			0.437055	0.910605	1.22769	0.0292436	0.0152018	0.479962	-1.05901
943					128.201	800.587			0.0618482	0.0282675	1.10672	0.00797179	0.00649129	2.18797	1.12959
944					168.039	509.288			0.0225523	0.0991802	1.25045	0.0152634	0.00999232	0.227387	-2.13678
945					68.7335	784.555			0.0626913	0.00699413	0.913797	0.000615527	0.0013588	8.96341	3.16405
946					206.288	482.278			0.0179494	0.034165	1.21574	0.00409396	0.00429498	0.525375	-0.928582
947					233.284	553.225			0.0178903	0.0385789	1.19639	0.0490176	0.0217071	0.463733	-1.10863
948					228.923	455.188			0.00792913	0.0284382	1.26096	2.76003e-05	0.000296579	0.278819	-1.8426
949					43.9395	478.245			0.110391	0.0887406	0.524619	0.504034	0.129056	1.24398	0.314961
950					57.7752	820.523			0.0935997	0.121318	0.929405	0.0955468	0.0352967	0.771522	-0.37422
951					75.7982	494.333			0.176367	0.268362	1.04522	0.0516764	0.0225646	0.657198	-0.6056
952					425.964	184.119			0.868456	1.43015	1.19218	0.00848543	0.00675213	0.607248	-0.719642
953					233.482	792.448			0.239401	0.422184	1.10469	0.097599	0.0358656	0.567054	-0.818443
954					98.3818	669.268			0.00133451	0.115414	1.04888	0.266398	0.0780508	0.0115627	-6.43437
955					225.137	747.428			0.0915629	0.157494	0.983777	0.0683671	0.0277884	0.581375	-0.782459
957					226.317	507.22			0.0288333	0.0740027	1.26157	6.87641e-06	0.000178499	0.389626	-1.35984
958					232.389	369.239			0.0436201	0.112205	1.23722	0.0225256	0.0128402	0.388755	-1.36307
959					208.031	493.327			0.108749	0.0358532	1.25604	9.95603e-06	0.000191373	3.03319	1.60083
960					168.884	1004.63			0.000418293	0.000616425	0.0871286	0.784126	0.185495	0.678579	-0.559412
961					33.724	198.185			0.682659	0.502767	0.95528	0.0692145	0.0280344	1.3578	0.441275
962					244.714	471.183			0.0652512	0.106042	1.17582	0.0586507	0.0248389	0.615334	-0.700559
963					256.065	542.221			0.0173943	0.0272677	1.15774	0.0194968	0.0116794	0.637908	-0.648581
964					34.6021	254.248			1.96197	1.04281	1.18901	0.0122577	0.00860349	1.88143	0.911829
965					71.567	473.313			0.12248	0.743256	1.22815	0.037148	0.0179295	0.164788	-2.60132
966					26.0855	532.354			0.00456361	0.0082675	1.23412	0.00203242	0.00277715	0.551994	-0.857275
967					244.681	556.235			0.872741	1.428	1.18954	0.0488327	0.0216509	0.611165	-0.710366
968					44.9774	325.235			0.79707	0.713911	0.621269	0.360133	0.0990578	1.11648	0.158962
970					34.5752	421.31			0.124849	0.317175	1.17405	0.0597637	0.0251893	0.393628	-1.3451
971					50.1585	780.524			0.110447	0.222337	1.12913	0.0161197	0.0103563	0.496755	-1.00939
972					216.97	488.276			0.0624626	0.196507	1.25611	0.00020203	0.00077519	0.317864	-1.65352
973					229.92	508.289			0.0542025	0.102635	1.16919	0.0101324	0.00755622	0.52811	-0.921091
974					171.526	764.482			0.0633777	0.0606223	0.266781	0.728984	0.174793	1.04545	0.0641258
975					29.463	365.304			0.211991	0.208422	0.143265	0.798115	0.188181	1.01712	0.0244932
976					22.5752	131.118			0.0455728	0.0383716	0.446982	0.701414	0.169481	1.18767	0.248133
978					27.0622	315.097			0.000805151	0.00157019	0.719093	0.186977	0.0593001	0.512774	-0.963605
979					75.1584	397.258			0.112553	0.269387	1.24441	0.00102479	0.00182572	0.417812	-1.25907
981					22.295	187.126			0.0217611	0.022031	0.298875	0.978461	0.221294	0.98775	-0.0177818
982					33.7143	208.169			0.172458	0.13733	0.990089	0.141746	0.0476803	1.25579	0.328598
984					63.3495	370.331			0.0561067	0.316594	1.07996	0.240075	0.0719548	0.17722	-2.49639
985					215.466	532.339			0.10282	0.332625	1.24724	0.000451095	0.00113189	0.309117	-1.69378
986					534.091	534.964			0.0157967	0.088761	1.20194	0.000736748	0.00150773	0.177969	-2.4903
987					81.9276	631.25			0.0280811	0.0310059	0.486467	0.910588	0.209154	0.905671	-0.142941
989					33.753	352.32			4.48614	0.314135	1.26178	5.96704e-06	0.000172875	14.2809	3.83602
990					228.486	729.419			0.103417	0.23464	1.08767	0.0970494	0.0357136	0.440747	-1.18198
991					142.956	720.525			0.276872	0.251679	0.489353	0.569909	0.142973	1.1001	0.137632
992					244.716	522.183			0.0166041	0.0268093	1.22612	0.00324723	0.00370838	0.619341	-0.691195
993					143.109	706.509			0.653365	0.334515	1.0102	0.0405834	0.0190729	1.95317	0.965818
994					135.583	760.557			0.54178	0.694521	0.943943	0.181589	0.0579828	0.780078	-0.35831
995					52.6259	808.56			0.121875	0.320663	1.24196	0.00115915	0.0019715	0.380074	-1.39565
996					187.129	143.082			1.07611	0.711323	1.22223	0.000937849	0.00172864	1.51283	0.597253
997					75.6783	489.306			1.01158	2.41778	1.24238	0.013778	0.00932714	0.418391	-1.25708
998					92.2497	327.252			0.406013	1.30262	1.22612	0.0314883	0.0159195	0.311689	-1.68182
999					205.487	500.288			0.129218	0.263182	1.24576	0.0152525	0.00998759	0.490984	-1.02625
1000					21.4197	522.188			0.0103634	0.0195178	1.15342	0.077859	0.0304528	0.530971	-0.913295
1001					380.164	242.124			0.155884	0.297376	1.07717	0.10909	0.0389544	0.524197	-0.931818
1002					240.037	323.221			0.0643222	0.202298	1.25957	2.37628e-05	0.000277839	0.317957	-1.6531
1004					13.6059	298.124			0.0045326	0.0041852	0.432644	0.55295	0.139408	1.08301	0.115042
1005					33.7257	656.431			0.0968682	0.407259	1.03659	0.201525	0.0627691	0.237854	-2.07185
1006					171.248	356.118			0.269977	0.229353	0.830971	0.140622	0.0473788	1.17712	0.235265
1007					72.923	728.425			0.0883374	0.0334292	0.988918	0.0440441	0.0201655	2.64252	1.40192
1008					180.113	747.503			0.0122807	0.0284777	1.13128	0.00362628	0.00397851	0.43124	-1.21344
1009					132.44	774.573			0.617723	0.305079	1.21764	0.00411192	0.00430717	2.0248	1.01778
1010					35.0002	278.248			5.68953	3.23806	1.17396	0.00275506	0.00334938	1.75708	0.813182
1011					54.2637	495.271			0.0325156	0.027786	1.09099	0.020156	0.0119188	1.17021	0.226773
1012					96.5864	728.568			0.16435	0.185584	0.781121	0.196804	0.0616572	0.885581	-0.175304
1014					244.627	470.199			0.0105531	0.0196091	1.19976	0.0454354	0.0205955	0.538172	-0.89386
1015					30.4607	297.242			0.0200271	0.0157919	0.526453	0.396391	0.106737	1.26819	0.34277
1016					75.8247	379.248			0.047562	0.136222	1.18256	0.0602102	0.0253289	0.349149	-1.51808
1018					386.367	154.083			0.488215	0.610503	0.892036	0.134329	0.0457658	0.799693	-0.322483
1019					336.762	277.089			0.0612674	0.806135	1.26198	4.23476e-06	0.000157899	0.0760014	-3.71783
1020					69.7901	272.2			0.661757	1.73499	1.25264	0.0119844	0.00847098	0.381417	-1.39056
1021					37.1742	290.211			0.466551	1.69701	1.12111	0.0263967	0.0142501	0.274926	-1.86289
1022					457.537	322.153			0.135547	0.276255	1.10509	0.0402022	0.018949	0.49066	-1.02721
1023					210.609	564.306			0.0462591	0.120344	1.23634	0.00155185	0.00236265	0.38439	-1.37936
1024					35.1431	172.133			3.56598	1.59547	0.954773	0.223646	0.0680125	2.23506	1.16032
1025					48.2243	298.215			0.44405	2.37878	1.21773	0.00159405	0.00240098	0.186671	-2.42143
1026					38.1581	184.133			0.132414	0.047234	1.18626	0.0586202	0.0248293	2.80337	1.48716
1027					52.1369	268.19			0.147661	0.785694	1.07591	0.231861	0.069998	0.187937	-2.41168
1028					36.2899	292.227			0.794112	0.447959	1.10495	0.0215103	0.012444	1.77273	0.825977
1029					244.703	848.417			0.0623853	0.0838062	1.02654	0.0578085	0.0245716	0.7444	-0.42585
1030					393.783	241.154			0.104262	0.396173	1.26134	0.00291902	0.0034692	0.263174	-1.92591
1031					441.845	160.133			0.0241846	0.0278529	0.769682	0.190007	0.0600329	0.868296	-0.203741
1032					43.4244	171.059			0.193423	0.592185	1.2495	0.0173562	0.0108585	0.326625	-1.61429
1033					92.2371	518.333			0.20544	0.606627	1.24797	0.0194053	0.0116457	0.338659	-1.5621
1034					309.664	265.077			0.639244	0.377257	0.964897	0.100157	0.0365672	1.69445	0.76082
1036					426.698	352.136			0.57126	0.736639	0.900609	0.168226	0.0546375	0.775495	-0.36681
1037					439.099	296.17			0.0398766	0.0780732	1.20693	0.00508507	0.00493985	0.510759	-0.969284
1038					244.692	437.13			0.0169215	0.0236822	1.20706	0.00542751	0.00514498	0.714523	-0.484948
1039					326.579	362.086			0.155658	0.42573	1.23451	0.0267322	0.0143653	0.365626	-1.45156
1040					42.2792	158.117			0.428424	0.307211	1.1386	0.00917787	0.00710298	1.39456	0.479809
1041					309.692	403.112			0.0128731	0.00412785	0.798808	0.0562102	0.0240589	3.11859	1.64089
1045					3.91851	107.967			0.018723	0.015957	0.583812	0.328594	0.09211	1.17334	0.230625
1046					3.93804	425.215			0.00601285	0.00542996	0.425339	0.651547	0.159662	1.10735	0.147108
1047					3.93822	214.984			0.00696244	0.00855054	1.07127	0.0275916	0.0146557	0.814269	-0.296422
1048					4.81044	521.334			0.0051448	0.00583554	0.331685	0.621878	0.153687	0.881632	-0.181752
1049			Dihydrokaempferol	-10.2071	4.81061	289.257			0.00899576	0.0108291	0.596838	0.296988	0.0850182	0.830702	-0.267598
1050					4.82292	448.29			0.00683135	0.00712051	0.159561	0.746368	0.178154	0.959391	-0.0598098
1051					4.82618	202.041			0.00594549	0.00531759	0.419586	0.536864	0.13601	1.11808	0.161022
1052			cis-(Homo)3-aconitate	-22.0913	4.85002	217.191			0.00982125	0.0136496	0.989019	0.0526535	0.0228917	0.719524	-0.474885
1053			Allantoate	2.48988	4.93884	177.138			0.00328974	0.00508849	0.81355	0.0987479	0.0361818	0.646506	-0.629264
1055					5.29889	225.196			0.00752182	0.00719395	0.202138	0.84405	0.19688	1.04557	0.0642959
1056					5.33202	194.997			0.0139974	0.0212065	0.879455	0.106703	0.0383223	0.660051	-0.599351
1057			3-Iodo-4-hydroxyphenylpyruvate	3.90377	5.72521	307.062			0.0053058	0.00687014	0.965229	0.066359	0.0271985	0.772299	-0.372769
1058					5.7279	182.033			0.0244139	0.0303171	1.08539	0.0220368	0.0126509	0.805283	-0.312433
1059					5.7327	227.062			0.0147958	0.0171875	1.11721	0.0745952	0.0295574	0.860843	-0.216178
1060					5.7327	228.057			0.00848725	0.010724	0.50299	0.382501	0.103834	0.791428	-0.33747
1061			3-Carboxy-cis,cis-mucote	0.742234	5.73421	187.126			0.0266836	0.0349403	0.767933	0.173495	0.05597	0.763691	-0.388939
1063					5.73573	181.028			0.0847122	0.104385	1.15812	0.0446776	0.0203595	0.811535	-0.301275
1064					5.73891	137.046			0.0718188	0.0964513	0.903146	0.10064	0.0366989	0.744612	-0.425439
1065					5.74209	168.025			0.0455799	0.0441658	0.259986	0.694805	0.168196	1.03202	0.0454662
1066					5.7474	211.049			0.0190927	0.0286969	0.647309	0.261958	0.077033	0.665322	-0.587875
1067					5.75272	203.183			0.00484602	0.00497341	0.0585289	0.866906	0.201139	0.974386	-0.0374347
1068					5.75272	210.053			0.0203541	0.0216227	0.285213	0.756968	0.180228	0.941328	-0.08723
1069					5.75772	113.046			0.0954298	0.106136	0.64953	0.280698	0.0813111	0.899128	-0.153402
1070					5.75941	225.029			0.0321777	0.0381348	1.10698	0.0230434	0.0130379	0.843789	-0.245046
1071					5.76022	105.043			0.0747026	0.0916845	0.927727	0.105593	0.0380287	0.814778	-0.29552
1072					5.76022	123.04			0.0295486	0.0329806	1.04998	0.0412047	0.0192733	0.895941	-0.158524
1073					5.76248	209.052			0.170868	0.204303	0.881775	0.116178	0.040931	0.836344	-0.257832
1074			alpha,beta-Dihydroxyethyl-TPP	-24.035	5.76637	486.362			0.00810499	0.0104754	0.744243	0.208382	0.0643617	0.773719	-0.370119
1075			Calcium formate	-17.1241	5.78316	131.118			0.0403976	0.0500766	0.712905	0.23082	0.069748	0.806718	-0.309864
1076					5.78316	153.077			0.0112207	0.0111313	0.134087	0.969872	0.219778	1.00803	0.0115326
1077					5.79918	193.002			0.0453729	0.0500179	0.718096	0.239936	0.0719221	0.907134	-0.140612
1078			3-(2-Carboxyethenyl)-cis,cis-mucote	18.5956	5.80146	213.167			0.0107825	0.0129657	0.392544	0.482364	0.124492	0.831624	-0.265997
1079					6.24169	71.0608			0.00673254	0.00697503	0.226445	0.790113	0.186647	0.965235	-0.0510486
1082			Fraxetin	-10.1356	9.49934	209.173			0.00720874	0.0103273	0.928692	0.110787	0.0394311	0.698026	-0.518648
1083					9.53967	156.052			0.0654676	0.072257	0.189743	0.841036	0.196315	0.906039	-0.142355
1084					10.3856	106.065			0.0214419	0.0198581	0.360568	0.852625	0.198483	1.07976	0.110709
1085			Sulfite	0.387777	11.3202	81.0703			0.0153901	0.0206895	0.733799	0.174845	0.0563086	0.743861	-0.426895
1086					12.256	91.0545			0.0398533	0.058939	1.19733	0.00829841	0.00665395	0.676178	-0.564525
1087					12.4096	110.066			0.00781116	0.00914919	0.844894	0.145849	0.0487819	0.853754	-0.228107
1089					13.1608	119.086			0.104703	0.13675	1.02156	0.0559031	0.0239595	0.765657	-0.385229
1090			cis-Aconitate	20.0664	13.6898	175.119			0.00301164	0.00600747	0.580699	0.256356	0.0757515	0.501316	-0.996208
1091			7-Carboxy-7-carbaguanine	11.5094	14.0219	195.157			0.00991471	0.0119698	0.866843	0.15003	0.0498953	0.828312	-0.271754
1094					14.6254	221.029			0.00208563	0.00238403	0.329634	0.556397	0.140134	0.874836	-0.192915
1095					14.9958	180.044			0.00470985	0.00381701	0.479967	0.444299	0.116449	1.23391	0.303239
1096					15.0915	107.967			0.0176057	0.021864	1.08889	0.0291184	0.0151605	0.805236	-0.312517
1097					15.119	190.957			0.00621681	0.00679579	0.726634	0.213593	0.0656084	0.914803	-0.128466
1098			Cyanidin	4.08154	15.2229	288.253			0.052263	0.0969539	0.894646	0.151089	0.0501755	0.53905	-0.891509
1100					15.9231	214.984			0.00858262	0.0116151	1.18723	0.00781557	0.00641584	0.73892	-0.43651
1101					16.0186	154.072			0.00776854	0.0097662	0.928917	0.106986	0.0383968	0.795451	-0.330154
1102					16.3679	425.215			0.00988587	0.00975868	0.000139881	0.962178	0.218416	1.01303	0.018683
1104					16.5528	162.066			0.0051041	0.00587875	0.493154	0.460588	0.11987	0.868228	-0.203854
1105					16.8333	228.058			0.0173915	0.018637	0.239235	0.870104	0.201731	0.933172	-0.0997851
1106			cis-(Homo)3-aconitate	-22.2336	16.8409	217.19			0.0107429	0.0110782	0.193784	0.771518	0.183058	0.969733	-0.0443411
1107					16.8517	127.061			0.0515557	0.0478147	0.157207	0.725149	0.174059	1.07824	0.108676
1112					17.7143	209.052			0.432983	0.457794	0.126458	0.834201	0.19503	0.945803	-0.0803883
1113					17.7409	210.052			0.032297	0.0369209	0.638486	0.298056	0.0852583	0.874762	-0.193037
1114					17.7413	211.049			0.039626	0.047941	0.662542	0.268335	0.0784934	0.826559	-0.27481
1115					17.7418	225.029			0.0467669	0.059951	0.553983	0.391602	0.105741	0.780086	-0.358296
1116					17.7675	168.025			0.0550027	0.0670828	1.11716	0.0171636	0.010782	0.819924	-0.286439
1118					17.7732	94.0455			0.121775	0.113095	0.295079	0.770732	0.182906	1.07675	0.106688
1119					17.7732	182.033			0.0359663	0.0375036	0.106466	0.778094	0.184331	0.959007	-0.060386
1120					17.7732	227.062			0.0184386	0.0233353	0.856796	0.121483	0.042378	0.790162	-0.33978
1123					17.8047	73.5321			0.00182382	0.00206879	0.43926	0.534512	0.135515	0.881589	-0.181821
1125					17.9938	193.002			0.0545196	0.0534602	0.144958	0.953977	0.216958	1.01982	0.0283091
1126					17.9956	194.997			0.0230398	0.0187608	0.30693	0.542588	0.137218	1.22808	0.296407
1128			Calcium hydroxide	3.33378	18.6281	75.1002			0.110467	0.0729326	0.766064	0.248086	0.0738366	1.51464	0.598975
1129					18.6551	113.046			0.0940747	0.120666	0.628983	0.373047	0.10183	0.779627	-0.359144
1130					18.6659	126.102			0.148983	0.147727	0.12955	0.959582	0.217955	1.0085	0.0122132
1134					18.727	123.04			0.0356644	0.0403001	0.405639	0.508241	0.129942	0.884972	-0.176297
1135			Pyrazinoic acid	21.384	18.84	125.107			0.0248279	0.0297834	1.037	0.0510836	0.0223678	0.833615	-0.262546
1136			alpha,beta-Dihydroxyethyl-TPP	-24.3566	19.1696	486.362			0.00954455	0.0108617	0.803133	0.173769	0.056039	0.878737	-0.186497
1137					19.5867	183.061			0.384037	0.436821	0.948733	0.079671	0.03094	0.879164	-0.185796
1138					19.6209	202.18			0.111544	0.0990996	0.369286	0.760727	0.180961	1.12557	0.170659
1139					19.7129	105.043			0.164419	0.131784	0.525541	0.529394	0.134435	1.24764	0.319198
1140			3-Iodo-4-hydroxyphenylpyruvate	3.95156	20.0126	307.062			0.01228	0.00916248	0.736937	0.214442	0.0658102	1.34025	0.4225
1141			Dihydrokaempferol	-10.7969	20.0278	289.256			0.00591732	0.00922984	0.962517	0.0868658	0.0329461	0.641107	-0.641363
1143					20.4597	181.028			0.129099	0.137115	0.137894	0.703522	0.16989	0.941542	-0.0869034
1144					20.6374	669.078			0.00543847	0.00938892	0.163798	0.511046	0.130541	0.579243	-0.787759
1145			TG(10:0/10:0/18:0)	-1.80212	20.7197	668.075			0.0115162	0.019046	0.0554469	0.552783	0.139373	0.604654	-0.725819
1147			Cer(d18:0/26:1(17Z))	13.2396	21.4019	679.183			0.00225849	0.0038413	1.06608	0.0508459	0.0222889	0.58795	-0.766236
1148					21.402	452.322			0.00479365	0.00551355	0.236181	0.59658	0.148512	0.869431	-0.201857
1149					21.4073	676.182			0.00744252	0.0119071	0.675572	0.284288	0.0821357	0.62505	-0.677956
1151			cholest-5-en-3beta-yl (11Z,14Z-eicosadienoate)	22.3561	21.4073	678.177			0.00346515	0.00536621	0.637361	0.296521	0.0849133	0.645734	-0.630987
1152					21.409	490.161			0.00233612	0.00489163	1.15186	0.0205485	0.0120584	0.477575	-1.0662
1153					21.4158	361.102			0.00238344	0.0043663	1.03548	0.157353	0.0518295	0.545872	-0.873366
1155					21.4253	699.242			0.00762371	0.00763968	0.149056	0.994342	0.224081	0.99791	-0.00301891
1156					21.4433	523.19			0.00278071	0.00561417	1.17099	0.0181913	0.0111864	0.495302	-1.01362
1157			TG(15:0/22:1(13Z)/o-18:0)	13.3728	21.4472	890.548			0.00331881	0.00345725	0.16226	0.808015	0.190072	0.959958	-0.0589561
1158					21.4472	957.572			0.0092179	0.00441684	1.15901	0.00405083	0.00426554	2.08699	1.06142
1159					21.451	889.547			0.00598657	0.00583616	0.178848	0.908737	0.208818	1.02577	0.0367088
1160			TG(22:1(13Z)/15:0/22:1(13Z))	-12.2884	21.451	958.576			0.00590095	0.00299972	1.06825	0.0163978	0.0104715	1.96717	0.976122
1161					21.4527	71.0608			0.00921068	0.00497356	0.666372	0.304796	0.0867645	1.85193	0.889029
1162					21.5079	115.123			0.0172552	0.0126702	0.554331	0.47017	0.121892	1.36187	0.445592
1163					21.5247	585.235			0.000424442	5.3695e-05	1.26047	0.00672374	0.00585218	7.90469	2.98271
1164					21.5419	343.092			0.00169809	0.00330328	1.09082	0.0476603	0.0212916	0.514063	-0.959982
1165					21.5511	653.38			0.000456387	0.00113167	1.09838	0.00498597	0.00487857	0.403285	-1.31013
1166					21.5511	655.394			0.000133867	0.000321258	0.866308	0.116979	0.0411514	0.416695	-1.26293
1167					21.6404	362.106			0.000210422	0.000497593	0.815059	0.131891	0.0451351	0.422879	-1.24168
1168					21.642	643.224			0.00423117	0.00291426	0.911845	0.0693235	0.0280659	1.45189	0.537928
1169					21.642	702.237			0.00448531	0.00344758	0.937199	0.0906282	0.0339799	1.301	0.379623
1170					21.6932	601.228			0.000203422	5.3695e-05	1.25591	0.0100141	0.00750187	3.78848	1.92162
1172			Tetracenomycin F2	-2.80277	21.8709	385.342			0.0039123	0.00437384	0.965113	0.0780834	0.0305135	0.894478	-0.160882
1173					21.8822	644.233			0.00140646	0.00129611	0.293294	0.693693	0.167979	1.08514	0.117883
1174			Chlorfenson	21.9342	21.9029	304.175			0.00107798	0.00126029	0.410383	0.604313	0.150101	0.855347	-0.225419
1175					21.959	215.981			0.012681	0.0207158	0.303651	0.594327	0.148047	0.612141	-0.708064
1177					22.3026	701.231			0.00455657	0.00496151	0.365464	0.851421	0.198258	0.918383	-0.122832
1178					22.303	225.196			0.00687019	0.00832888	0.771641	0.204567	0.0634791	0.824864	-0.277772
1179					22.312	787.269			0.00282614	0.00177786	0.747084	0.23574	0.0709256	1.58964	0.668696
1180					22.3196	745.254			0.00639266	0.0066172	0.0776255	0.903569	0.207877	0.966067	-0.0498045
1181					22.3196	746.253			0.00318667	0.00314623	0.139077	0.955939	0.217307	1.01285	0.0184255
1182					22.3245	744.251			0.0125806	0.0122396	0.199256	0.914986	0.209952	1.02786	0.0396465
1183					22.3285	642.219			0.00899972	0.00541697	1.06522	0.0228546	0.0129661	1.66139	0.732394
1184					22.3295	703.223			0.00240518	0.00321943	0.782189	0.203979	0.0633421	0.747081	-0.420664
1185					22.3377	528.309			0.000762265	0.000968878	0.450135	0.432083	0.113987	0.78675	-0.346022
1186					22.3539	694.139			0.0587395	0.0634783	0.255821	0.883834	0.204264	0.925348	-0.111931
1187					22.3539	695.141			0.0298855	0.0315566	0.267621	0.916579	0.210241	0.947042	-0.0784999
1188					22.3563	494.157			0.0059533	0.00502243	0.618709	0.432843	0.114138	1.18534	0.245305
1189			TG(10:0/10:0/20:0)	16.3217	22.3563	696.142			0.0088686	0.00990821	0.252323	0.846434	0.197326	0.895076	-0.159919
1190					22.3625	149.071			0.00502831	0.00413889	0.522907	0.440775	0.115724	1.21489	0.280829
1191					22.3625	508.171			0.00153607	0.00416309	1.20941	0.0491036	0.0217332	0.368973	-1.43841
1193					22.5506	538.183			0.002998	0.00351609	0.430725	0.478515	0.123674	0.85265	-0.229975
1194					22.5527	476.145			0.000354385	0.0012487	1.18389	0.0204916	0.0120383	0.283803	-1.81704
1198					22.602	536.167			0.00151064	0.00193062	0.593136	0.338975	0.0944222	0.782463	-0.353906
1201					23.2212	715.261			0.000670058	0.000849525	0.393056	0.816553	0.191695	0.788743	-0.342372
1202					23.2282	478.161			0.000130921	0.000173798	0.24155	0.608229	0.150904	0.753291	-0.40872
1203			7,8-Dihydroneopterin 3'-triphosphate	-12.0439	23.2395	496.172			0.00171785	0.00101073	1.11247	0.0204137	0.0120107	1.69961	0.765204
1205					23.2647	243.183			0.130141	0.226584	0.819068	0.299397	0.0855591	0.574363	-0.799965
1207					23.514	347.086			0.000601081	0.000598362	0.0944252	0.996221	0.224409	1.00454	0.00654166
1208					23.6533	428.32			0.00187254	0.00203571	0.177763	0.691462	0.167544	0.919847	-0.120534
1209					23.6562	442.336			0.00313241	0.00328016	0.0603093	0.880276	0.203609	0.954957	-0.0664929
1210					23.6842	140.056			0.118718	0.131476	1.05154	0.043228	0.019913	0.902963	-0.147262
1211					24.0921	407.108			0.00455991	0.00154849	1.16462	0.00101322	0.00181254	2.94474	1.55814
1213					24.2769	375.118			0.000863628	5.3695e-05	1.21073	0.0868316	0.0329365	16.084	4.00755
1215					24.3919	373.102			0.00185937	0.00197228	0.0246454	0.847742	0.197571	0.942749	-0.0850539
1216					24.426	419.109			0.00131764	0.000859957	0.618489	0.385225	0.104407	1.53222	0.615625
1217					24.5265	526.183			0.00186611	0.00579333	1.21972	0.00352059	0.00390535	0.322113	-1.63436
1218					24.5882	951.542			0.00232644	0.000688607	1.23319	0.00150783	0.00232178	3.37847	1.75637
1219					24.7007	598.398			0.00178628	0.00274845	1.05459	0.0391396	0.0185997	0.649921	-0.621663
1220					25.0039	622.239			0.00138136	0.00504105	1.21317	0.0546605	0.0235548	0.274022	-1.86764
1221					25.0039	710.252			4.60785e-05	0.00293181	1.15269	0.266574	0.0780912	0.0157167	-5.99155
1222					25.004	492.324			0.00875576	0.0112448	0.814327	0.174334	0.0561807	0.778649	-0.360954
1224					25.0136	475.298			0.023018	0.0283717	0.73756	0.233421	0.070372	0.811302	-0.30169
1225					25.0148	524.167			0.00255754	0.00202629	0.636031	0.377334	0.102742	1.26218	0.335916
1228					25.029	653.223			0.00719229	0.00408954	0.920659	0.0526717	0.0228978	1.7587	0.814512
1229					25.0316	637.227			0.00701946	0.0122773	0.873402	0.142629	0.0479163	0.571744	-0.806558
1230					25.0332	638.233			0.00389319	0.00758958	0.563296	0.303199	0.086409	0.512965	-0.963068
1231					25.0342	941.575			0.00141722	0.00531062	1.19171	0.0626942	0.0260959	0.266865	-1.90582
1232					25.0369	433.124			0.00308466	0.00400122	0.693124	0.280003	0.0811508	0.770929	-0.37533
1233					25.0382	770.579			0.000963618	0.00136568	0.780821	0.178836	0.0573028	0.705595	-0.503089
1234					25.0414	415.113			0.00245845	0.00404907	0.997028	0.0964067	0.0355353	0.607164	-0.719841
1235					25.0538	788.617			0.0039566	0.00113862	1.07059	0.00680386	0.00589584	3.47491	1.79698
1236					25.0631	613.229			0.00133542	0.301317	0.544271	0.422453	0.11206	0.00443194	-7.81785
1240					25.3086	462.165			0.000250816	0.000116821	0.816505	0.247674	0.0737405	2.14701	1.10233
1241					25.3234	671.234			0.0240317	0.00937888	1.25437	0.000108592	0.000552028	2.56232	1.35745
1243			Sulfluramid	-13.9445	25.6173	528.198			0.000232914	0.0010645	0.882166	0.188465	0.0596606	0.218801	-2.19231
1244					25.6173	802.5			0.00061031	0.00103755	0.777594	0.0989909	0.0362485	0.58822	-0.765571
1245					25.6258	673.25			0.00692066	0.0039831	1.18421	0.00389817	0.0041598	1.7375	0.797017
1246					25.7748	162.055			0.00217339	0.00269617	0.599979	0.373659	0.101961	0.806103	-0.310964
1247					25.8667	416.267			0.00878094	0.00905994	0.213142	0.950408	0.216322	0.969204	-0.0451273
1248					25.8752	656.242			0.00700397	0.00606896	0.422532	0.641961	0.157743	1.15406	0.206723
1250					25.9056	486.264			0.0071754	0.00809821	0.145042	0.670319	0.163391	0.886047	-0.174544
1251					25.9127	381.129			0.00428694	0.00599444	0.90949	0.133907	0.045657	0.715153	-0.483677
1252					25.9134	709.25			0.000134754	0.00674526	1.11399	0.249229	0.0741027	0.0199775	-5.64548
1253					25.9134	934.539			0.00412056	0.00382187	0.271917	0.764501	0.181696	1.07815	0.108562
1255					25.9167	919.548			0.0155918	0.0114804	0.72747	0.21011	0.0647767	1.35812	0.441611
1256			Brevetoxin C	21.0483	25.923	918.543			0.0359809	0.027901	0.64117	0.272654	0.0794748	1.28959	0.366914
1257					25.926	156.051			0.0454228	0.0429462	0.304022	0.697174	0.168657	1.05767	0.0808873
1259					25.926	450.166			8.12369e-05	5.3695e-05	0.391481	0.513166	0.130992	1.51293	0.597349
1260			IAA-94	11.9821	25.9354	358.24			0.0167052	0.0256509	0.121782	0.655487	0.160448	0.651251	-0.618715
1261					25.9437	331.092			0.00285198	0.00424354	1.00291	0.0658407	0.0270445	0.672075	-0.573307
1262					25.9437	644.435			0.0107476	0.0161735	0.945802	0.122696	0.0427047	0.66452	-0.589615
1263					25.9437	673.404			0.00337712	0.00671533	1.17231	0.019875	0.0118175	0.502898	-0.991663
1265					25.9519	234.043			0.0259368	0.0104228	1.24112	0.000549145	0.00126686	2.48846	1.31526
1266					25.955	685.249			0.0042612	0.00364289	0.46163	0.696361	0.168499	1.16973	0.226176
1267					25.9644	301.118			0.000817102	0.00204774	1.22613	0.00168551	0.00248189	0.399026	-1.32545
1269					26.0312	742.279			4.60785e-05	0.00264455	1.14716	0.307312	0.0873229	0.017424	-5.84278
1270					26.0437	674.409			0.00105341	0.00293056	1.21746	0.00523541	0.00503115	0.359458	-1.4761
1271			NTP	-17.1401	26.0484	389.097			0.00247054	0.00250339	0.0472178	0.903094	0.20779	0.986878	-0.0190569
1272					26.0484	689.245			0.00353957	0.00198091	0.956974	0.0719455	0.0288156	1.78684	0.83741
1273					26.0567	365.134			0.00536595	0.00887036	1.06423	0.053414	0.0231444	0.60493	-0.725159
1275					26.0725	391.113			0.000785672	0.00149764	1.16129	0.0233002	0.0131348	0.524608	-0.93069
1276					26.1614	147.983			0.0118927	0.0195687	0.863316	0.141939	0.047732	0.607737	-0.71848
1277					26.1614	627.245			0.00295268	0.00271479	0.345237	0.687871	0.166842	1.08763	0.121187
1278			3,28-Dihexadecanoyl 20(29)-lupene-2a,3b,28-triol	12.7153	26.2191	936.553			0.00179613	0.00054401	1.04788	0.00871963	0.00687298	3.30164	1.72318
1280					26.3833	243.684			0.0157403	0.0754758	0.951932	0.168751	0.054771	0.208548	-2.26155
1282					26.5405	363.118			0.00252855	0.0027942	0.11662	0.720636	0.173193	0.90493	-0.144121
1283					26.7616	657.412			0.0142424	0.0704751	1.01721	0.265486	0.0778421	0.202092	-2.30692
1284					26.7967	472.247			0.00904467	0.00847648	0.317613	0.841002	0.196308	1.06703	0.0936022
1285					26.8022	458.232			0.0093615	0.00887575	0.304446	0.872179	0.202115	1.05473	0.0768714
1287					26.8164	313.082			0.000300861	0.000937266	0.774413	0.165363	0.0539056	0.320999	-1.63936
1288					26.8164	504.322			0.00884682	0.0155404	1.15147	0.0210781	0.0122717	0.569278	-0.812795
1289					26.8169	676.422			0.00118131	0.00264504	1.20094	0.00558468	0.00523585	0.446614	-1.1629
1290			Cyclic GMP-AMP	4.84403	26.8246	675.422			0.00369952	0.00688843	1.10723	0.114247	0.0403973	0.537063	-0.896836
1291			Triazolam	20.7585	26.8401	344.224			0.0204482	0.0262592	0.258242	0.77307	0.183359	0.778708	-0.360845
1292					26.8754	657.254			0.00668267	0.00585555	0.491442	0.446147	0.116833	1.14125	0.19062
1294					27.2501	1020.53			0.0021914	0.00505864	1.13098	0.0327572	0.016375	0.433199	-1.2069
1295					27.2643	1018.51			0.00315631	0.00843439	1.12789	0.0929896	0.0346168	0.374219	-1.41804
1296					27.27	652.24			0.0012551	0.00151642	0.32428	0.629347	0.155201	0.827675	-0.272864
1297					27.7233	1019.52			0.00196801	0.00511962	1.06758	0.116605	0.0410487	0.384406	-1.3793
1298					27.728	611.249			0.00594255	0.0159461	1.11733	0.122484	0.0426476	0.372664	-1.42405
1301			Biochanin A 7-O-(6-O-malonyl-beta-D-glucoside)	-1.91745	29.411	533.457			0.022864	0.0719249	1.16771	0.021271	0.0123488	0.317887	-1.65341
1303					29.4155	682.542			0.372479	0.690118	1.21876	0.00176881	0.00255271	0.539731	-0.889687
1304					29.4155	710.574			0.287522	0.317034	0.960958	0.0742733	0.0294679	0.906912	-0.140966
1305					29.4244	832.239			0.0475823	0.0593732	1.1465	0.015287	0.0100026	0.80141	-0.319388
1306					29.4385	684.557			0.287777	0.386143	1.08255	0.032239	0.0161842	0.745262	-0.424181
1307					29.4385	704.526			0.161782	0.342186	1.24652	0.00985165	0.00742638	0.472789	-1.08073
1308					29.4456	834.24			0.0306693	0.0337662	0.393999	0.540319	0.136737	0.908283	-0.138786
1309			Hesperetin 7-O-glucoside	9.11813	29.4482	465.431			0.204822	0.463668	1.18734	0.0625041	0.0260378	0.441744	-1.17872
1310			Tricin 7-diglucuronoside	-0.468478	29.4482	683.544			0.193378	0.324215	1.23793	0.000388026	0.00105014	0.596448	-0.745533
1311					29.4482	706.542			0.482948	0.838417	1.20589	0.00486111	0.00480009	0.576023	-0.795801
1312			{11,15-dimethoxy-13-oxo-6,8,20-trioxapentacyclo[10.8.0.0icosa-1(12),2(9),10,14,16,18-hexaen-4-yl}oxidanesulfonic acid	1.24246	29.4529	437.398			0.148667	0.338699	1.17881	0.0728526	0.0290713	0.438934	-1.18792
1313					29.4529	438.401			0.0474587	0.108637	1.23071	0.029267	0.0152095	0.436854	-1.19478
1314			[2,2-dimethyl-6-(3,5,7-trihydroxy-4-oxo-4H-chromen-2-yl)-3,4-dihydro-2H-1-benzopyran-3-yl]oxidanesulfonic acid	-5.57124	29.4529	451.415			0.149105	0.354788	1.1607	0.0304693	0.0155986	0.420264	-1.25063
1315					29.4529	452.418			0.0536994	0.112131	1.0978	0.129611	0.0445401	0.4789	-1.0622
1316					29.4529	466.433			0.0637844	0.148371	1.16652	0.0257476	0.0140242	0.429898	-1.21793
1317			DG(22:4(7Z,10Z,13Z,16Z)/24:0/0:0)	-7.90666	29.4571	758.221			0.0583212	0.121148	1.18468	0.013121	0.00901841	0.481404	-1.05468
1318					29.4575	151.075			0.0368793	0.0424928	0.534856	0.341584	0.0950003	0.867896	-0.204406
1319					29.4575	664.455			0.761581	1.01092	0.895443	0.207918	0.0642548	0.753353	-0.408602
1320					29.4686	665.459			0.170987	0.254611	1.13449	0.0705606	0.0284216	0.671562	-0.574408
1321					29.4734	386.276			0.0478558	0.0680673	1.18664	0.0214358	0.0124144	0.703066	-0.508268
1322			Glutathioselenol	-3.93248	29.4734	387.289			0.201781	0.261886	1.17849	0.00647541	0.00571617	0.770492	-0.376148
1323					29.5139	873.576			0.430588	0.446882	0.0922045	0.904104	0.207974	0.96354	-0.053584
1324					29.5841	362.277			0.112658	0.169193	1.23065	0.00199143	0.0027415	0.665853	-0.586724
1325					29.6995	388.292			0.0543384	0.0674624	1.25211	0.000257457	0.000868721	0.805461	-0.312113
1326					29.7792	680.478			0.338944	0.626785	1.24007	0.00100492	0.00180301	0.540766	-0.886925
1327			4-Hydroxyvoriconazole	-23.892	29.8619	366.308			0.0562098	0.0520379	0.354496	0.554519	0.139739	1.08017	0.111258
1328			2-O-Galloyl-1,4-galactarolactone	19.905	30.0419	345.242			0.0141195	0.0137736	0.365537	0.964225	0.218779	1.02511	0.035785
1329					30.0419	469.406			0.0116995	0.0201863	0.935602	0.131387	0.045004	0.579578	-0.786925
1330			Furaneol 4-(6-malonylglucoside)	1.05015	30.2421	377.32			0.399236	0.309721	0.48746	0.422781	0.112126	1.28902	0.366272
1331					30.2551	303.232			0.0237058	0.0304795	0.183273	0.568739	0.142728	0.777764	-0.362595
1332			Secogalioside	-13.6856	30.2551	421.367			0.0303308	0.0625158	1.15667	0.08487	0.0323879	0.48517	-1.04344
1333			Caloxetate trisodium	-19.0122	30.2551	632.524			0.120915	0.153451	1.0033	0.0696473	0.0281593	0.787976	-0.343777
1334					30.2644	505.426			0.0536267	0.114909	1.16967	0.0251757	0.0138218	0.466687	-1.09947
1335					30.2664	203.179			0.0620118	0.0486729	0.481471	0.582993	0.1457	1.27405	0.349424
1336			Cefuroxime sodium	22.4775	30.2673	447.384			0.113476	2.81356	1.18017	0.136839	0.0464094	0.040332	-4.63193
1337			Apigenin 7-(6-malonylglucoside)	19.2035	30.2734	519.441			0.0531525	0.0859785	1.09028	0.0400744	0.0189073	0.618206	-0.693839
1338			3'-Methoxyfukiic acid	-20.8885	30.2736	287.236			0.0547988	0.0890566	1.12525	0.0369839	0.0178733	0.615325	-0.700579
1339			N-Acetylaspartylglutamylglutamate	-7.51876	30.2736	434.371			0.0138401	0.0337655	1.05568	0.0565581	0.0241711	0.409888	-1.2867
1340					30.2736	436.385			0.0189947	0.0384853	1.04815	0.0633682	0.0263012	0.493557	-1.01871
1341			N-(1-Deoxy-1-fructosyl)isoleucine	-18.5776	30.2751	294.315			0.00473735	0.00942558	0.126106	0.458185	0.119366	0.502605	-0.992502
1342			3'-Deoxydihydrostreptomycin 6-phosphate	-19.3736	30.2756	648.565			0.553113	0.416261	0.959353	0.0828752	0.0318231	1.32876	0.410084
1343			3'-Sialyllactose	-21.2032	30.2777	634.545			0.234396	0.221373	0.436821	0.528921	0.134335	1.05883	0.0824709
1344			2-Galloyl-1,4-galactarolactone methyl ester	-10.5975	30.2843	359.258			0.219201	0.382108	1.2363	0.000678126	0.00143852	0.573662	-0.801727
1345					30.285	385.273			0.210213	0.305436	1.25174	0.0059001	0.00541232	0.688239	-0.539019
1346			3,4,5-trihydroxy-6-[(5-hydroxy-6-methoxy-4-oxo-2-phenyl-4H-chromen-7-yl)oxy]oxane-2-carboxylic acid	-0.909099	30.2924	461.398			0.160683	0.314962	1.20707	0.00704761	0.00602634	0.510166	-0.970961
1347			Plantagoside	20.9379	30.2924	467.409			0.0559592	0.0710233	0.738961	0.237281	0.0712924	0.787899	-0.343917
1348					30.2937	319.226			0.0140347	0.00901822	0.853881	0.144337	0.048376	1.55626	0.638082
1349					30.3022	435.384			0.0604474	0.144161	1.23808	0.0224037	0.0127933	0.419305	-1.25393
1351			3,4,5-trihydroxy-6-({3-hydroxy-2-methyl-6-[(3,4,5,6-tetrahydroxyoxan-2-yl)methoxy]-5-[(3,4,5-trihydroxy-6-methyloxan-2-yl)oxy]oxan-4-yl}oxy)oxane-2-carboxylic acid	-5.42522	30.3046	649.568			0.125923	0.0963947	0.787775	0.203337	0.0631927	1.30632	0.385513
1352					30.3049	278.183			0.0176213	0.0146258	0.867845	0.138795	0.046907	1.20482	0.268813
1353			Epigallocatechin 3-gallate	6.89	30.3092	459.382			0.0505735	0.0962639	1.15559	0.0817644	0.0315055	0.525364	-0.928612
1354					30.3092	620.533			0.547997	0.536801	0.166975	0.870007	0.201713	1.02086	0.029781
1355			Cyanidin 3-O-(6'-acetyl-arabinoside)	-0.739597	30.3133	462.402			0.060379	0.107793	1.2184	0.030064	0.0154687	0.56014	-0.836141
1356					30.3133	487.414			0.0420332	0.0756327	1.11277	0.0437921	0.0200879	0.555754	-0.847482
1357			3,4,5-trihydroxy-6-(2-hydroxy-5-{3,5,6,7-tetrahydroxy-8-[3,4,5-trihydroxy-6-(hydroxymethyl)oxan-2-yl]-3,4-dihydro-2H-1-benzopyran-2-yl}phenoxy)oxane-2-carboxylic acid	5.17335	30.3133	645.546			0.15655	0.155698	0.0770507	0.96177	0.218343	1.00547	0.00787266
1358					30.3136	529.425			0.0281813	0.0490568	0.980737	0.0583047	0.0247294	0.574464	-0.799712
1359			a-L-Arabinofuranosyl-(1->2)-[a-D-mannopyranosyl-(1->6)]-D-mannose	-8.18687	30.3174	475.414			0.140605	0.258014	1.19966	0.00584845	0.00538395	0.544951	-0.875802
1360					30.3174	554.442			0.0527151	0.0392657	0.979072	0.0749234	0.0296485	1.34252	0.424944
1361					30.3178	201.164			0.0755194	0.0675418	0.356313	0.524414	0.133381	1.11811	0.161065
1362					30.3181	430.376			0.102873	1.01803	1.05028	0.188586	0.0596898	0.101051	-3.30684
1363			Plumieride	-24.0569	30.3181	471.42			0.0148179	0.0365705	1.19062	0.0588876	0.0249138	0.405187	-1.30334
1364			Ponceau MX	-9.94484	30.3181	481.425			0.0863893	0.0886178	0.287515	0.7026	0.169712	0.974853	-0.036744
1365			CMP-pseudaminic acid	4.48544	30.3181	640.514			0.0453242	0.0195704	0.936147	0.0718156	0.0287789	2.31595	1.2116
1366					30.3183	549.41			0.051058	0.0355937	0.226024	0.563917	0.141716	1.43447	0.520516
1367					30.3183	763.603			0.0185045	0.0235508	0.851275	0.125897	0.0435601	0.78573	-0.347895
1368					30.332	576.471			0.153734	0.104042	1.06812	0.0182228	0.0111986	1.47762	0.56328
1371			Vicianose	-16.0925	30.3732	313.273			0.457852	0.430881	0.585864	0.351737	0.0972323	1.0626	0.087592
1374					30.3732	872.578			1.41362	1.33338	0.442063	0.934809	0.213529	1.06017	0.0843014
1375					30.4332	433.367			0.047537	0.0865746	0.404138	0.295291	0.0846362	0.549087	-0.864893
1376					30.4332	646.547			0.0846417	0.0842016	0.0746782	0.961311	0.218262	1.00523	0.0075209
1377			6-({3-[(6-carboxy-3,4,5-trihydroxyoxan-2-yl)oxy]-2-(3,4-dihydroxyphenyl)-5-hydroxy-4-oxo-4H-chromen-7-yl}oxy)-3,4,5-trihydroxyoxane-2-carboxylic acid	-1.82655	30.4607	655.492			0.0352141	0.0626974	1.10404	0.085333	0.032518	0.561652	-0.832251
1379			Delphinidin 3-O-3,6-O-dimalonylglucoside	23.2395	30.4618	638.499			0.0569708	0.0390243	0.967416	0.0565058	0.0241542	1.45988	0.545848
1380			Luteolin 7-O-[beta-D-glucuronosyl-(1->2)-beta-D-glucuronide]	14.6458	30.4618	639.501			0.0360625	0.0246248	0.759073	0.177183	0.0568924	1.46448	0.550385
1381					30.4618	815.574			0.0144977	0.0102175	0.669505	0.414458	0.110444	1.41891	0.504782
1382			1-O,2-O,6-O-Trigalloyl-beta-D-glucose	16.2427	30.4764	637.486			0.12784	0.0907571	0.797452	0.178333	0.057178	1.40859	0.494255
1383			TG(14:0/24:1(15Z)/o-18:0)	1.73335	30.5482	904.565			0.0751762	0.0542111	1.10454	0.0151426	0.00993987	1.38673	0.471689
1384					30.5883	813.569			0.0811542	0.0554648	0.686314	0.434926	0.114552	1.46317	0.549093
1385					30.6285	168.081			0.0220039	0.0431611	0.981969	0.0547015	0.0235682	0.509808	-0.971974
1386					30.6285	250.188			0.0198417	0.0299027	0.779413	0.176351	0.0566851	0.663543	-0.591738
1388					30.6285	453.394			0.0713341	0.0752866	0.857336	0.139299	0.0470346	0.9475	-0.0778028
1389					30.6431	814.569			0.0501436	0.0323629	0.756043	0.238599	0.0716054	1.54941	0.631721
1390					30.6431	829.563			0.0206629	0.00610112	0.755697	0.012669	0.00880142	3.38674	1.7599
1391					30.6431	830.565			4.60785e-05	5.3695e-05	1.10341	0.0283453	0.0149048	0.858152	-0.220694
1392					30.7586	129.07			0.0631675	0.155031	0.854444	0.302412	0.0862335	0.407452	-1.2953
1393			{4-[2,3-dioxo-3-(2,4,6-trihydroxy-3-methoxyphenyl)propyl]-2-hydroxy-6-methoxyphenyl}oxidanesulfonic acid	-0.942401	30.8872	445.367			0.184646	0.301164	1.09343	0.107154	0.0384412	0.613108	-0.705788
1395					30.9098	601.445			0.017233	0.0377772	0.664168	0.139853	0.0471746	0.456175	-1.13234
1397					31.0735	603.461			0.0320515	0.0613115	1.21486	0.00307168	0.00357604	0.522765	-0.935766
1399			Kaempferol 3-O-beta-D-xyloside	-17.0625	31.162	419.351			0.0465479	0.0819003	1.10775	0.0155597	0.0101198	0.568348	-0.815153
1400					31.1634	155.085			0.0691476	0.0642719	0.157376	0.748502	0.178572	1.07586	0.10549
1401					31.1634	575.466			0.392637	0.232707	1.18176	0.0187785	0.0114114	1.68726	0.754683
1402			3,4,5-trihydroxy-6-[(2,3,5-trihydroxy-6-{[hydroxy(4-oxocyclohexa-2,5-dien-1-ylidene)methoxy]methyl}oxan-4-yl)oxy]oxane-2-carboxylic acid	-0.858197	31.1809	477.394			0.183064	0.331747	1.21646	0.00305664	0.00356571	0.551818	-0.857736
1403					31.1809	593.479			0.349084	0.182316	1.06455	0.0515293	0.0225154	1.91471	0.937128
1404					31.181	142.078			0.0445223	0.16092	0.968875	0.164409	0.0536606	0.276674	-1.85374
1406					31.3256	636.484			0.0397868	0.0201023	1.05072	0.0175988	0.0109539	1.97922	0.98493
1410					32.0635	591.261			1.69762	5.08998	1.21461	0.00867283	0.00684901	0.333523	-1.58414
1411					32.1641	592.262			0.503349	1.60567	1.20029	0.0145037	0.00965766	0.313481	-1.67355
1412			Gallamine Triethiodide	-5.03799	32.2089	892.532			0.278109	0.330817	0.275882	0.527414	0.134016	0.840675	-0.25038
1413			Se-Adenosyl-L-selenohomocysteine	-23.5671	32.5579	432.303			0.226577	0.694913	0.736729	0.261655	0.0769641	0.326051	-1.61683
1414					32.8492	625.424			0.0975684	0.282196	1.22943	0.024139	0.0134466	0.345747	-1.53221
1416			Mannopine	13.956	32.8698	311.313			2.66968	2.51962	0.322277	0.683305	0.165947	1.05956	0.0834623
1417			Dianthalexin	-6.0333	32.8725	240.232			0.293837	0.237815	0.703984	0.244231	0.0729344	1.23557	0.305176
1418					32.8743	503.351			0.0579376	0.101044	1.24143	0.000756992	0.00153051	0.57339	-0.802411
1419					32.8772	376.258			0.878083	0.862075	0.070441	0.920259	0.210907	1.01857	0.0265443
1420					32.8971	490.34			0.110657	0.301781	1.1388	0.119552	0.0418545	0.366679	-1.44741
1421					32.8993	582.403			6.73107	17.961	1.19061	0.0662608	0.0271693	0.374761	-1.41596
1422					32.8993	908.523			0.113016	0.148454	0.959765	0.0612467	0.0256509	0.761286	-0.39349
1423			Chlorophyll b	20.6153	32.8993	909.525			0.0817337	0.0860116	0.280726	0.686569	0.166587	0.950263	-0.0736015
1424					32.9037	418.281			0.365772	0.76577	0.743839	0.287843	0.0829478	0.477653	-1.06597
1426					33.3025	626.427			0.0346464	0.11129	1.21641	0.000756791	0.00153029	0.311316	-1.68355
1427			3,4,8,9,10-pentahydroxy-6-oxo-6H-benzo[c]chromene-1-carboxylic acid	17.5501	33.7048	321.221			0.0758886	0.123502	0.680227	0.346312	0.096043	0.614472	-0.702581
1428					33.7048	623.407			0.0785914	0.134938	0.784484	0.167822	0.0545345	0.582425	-0.779855
1429					33.7057	585.422			1.75876	2.66072	0.3816	0.434094	0.114387	0.661009	-0.597258
1430			3,3',4',5,6,7,8-Heptahydroxyflavone	-15.5423	33.7112	335.237			0.127133	0.39268	1.13762	0.0190607	0.0115176	0.323756	-1.62702
1431					33.7142	491.352			0.720147	1.0277	0.568757	0.350408	0.0969416	0.700739	-0.513051
1432			(4-ethenyl-2-hydroxy-6-methoxyphenyl)oxidanesulfonic acid	19.1173	33.7143	247.242			0.921982	0.953723	0.0847644	0.79848	0.188251	0.966719	-0.0488309
1434					33.7155	399.268			0.372251	0.592027	0.83682	0.18433	0.0586552	0.628774	-0.669386
1435			O-Carbamoyladenylate	23.2211	33.7157	391.262			0.0960666	0.145583	1.13833	0.012469	0.00870465	0.659875	-0.599736
1436					33.7167	400.271			0.0864968	0.140397	0.913345	0.111744	0.0396996	0.616086	-0.698796
1437					33.7212	178.078			0.0691875	0.139636	1.02328	0.0632435	0.0262633	0.495483	-1.01309
1438					33.7212	283.282			14.442	12.2625	0.771837	0.187377	0.0593971	1.17774	0.236016
1439			Glutaminylhistidine	-3.08933	33.724	284.294			1.27788	1.60621	0.859045	0.168618	0.0547372	0.795588	-0.329906
1440			Flumetsulam	11.9765	33.724	326.305			0.674199	0.209329	0.742781	0.0486664	0.0216003	3.22076	1.6874
1441			1-Methyladenosine	11.4741	33.7257	282.278			72.6778	62.6964	0.724924	0.225747	0.0685228	1.1592	0.213132
1442					33.7285	596.409			0.309082	1.05193	0.957134	0.248572	0.0739498	0.293823	-1.76698
1443					33.7285	642.423			0.397499	0.703256	1.08643	0.0482946	0.0214867	0.565226	-0.823101
1445					33.7312	373.252			0.189801	0.310392	1.23534	0.00180605	0.00258514	0.611489	-0.709603
1446					33.7312	566.406			2.08051	3.54676	1.03648	0.114562	0.0404846	0.586594	-0.769566
1447					33.7312	583.413			22.4036	35.7168	0.81876	0.224624	0.0682503	0.627256	-0.672873
1448					33.7407	657.435			0.0200314	0.144895	1.10172	0.151114	0.050182	0.138248	-2.85467
1449					33.7421	492.355			0.240594	0.370024	0.624606	0.297472	0.085127	0.650213	-0.621016
1450					33.7421	584.417			9.45619	14.7676	0.730184	0.263436	0.0773715	0.640336	-0.6431
1451			Nitrofurazone	21.599	33.7435	199.148			0.164836	0.319298	1.20008	0.00535816	0.00510425	0.516246	-0.953869
1452			4-Glutathionyl cyclophosphamide	16.9203	33.7435	567.41			0.43772	0.495162	0.183962	0.816608	0.191706	0.883992	-0.177894
1453			S-Methyl-3-phospho-1-thio-D-glycerate	6.85204	33.7558	217.158			0.138978	0.263447	0.952101	0.0363395	0.0176514	0.527539	-0.92265
1455					33.7558	565.405			4.89838	7.85516	1.0399	0.109036	0.0389397	0.623587	-0.681336
1456			4-Pyridoxate	3.35133	33.758	184.169			0.603112	0.449985	0.90737	0.0803704	0.0311262	1.34029	0.42255
1458					33.7602	226.18			0.900071	0.469141	0.826214	0.0615385	0.0257411	1.91855	0.940017
1459					33.7602	359.237			0.077881	0.203136	1.17947	0.0555804	0.0238548	0.383394	-1.3831
1460					33.7739	149.132			0.468995	0.385359	0.897203	0.095883	0.0353896	1.21703	0.28337
1461			CMP-N-trimethyl-2-aminoethylphosphote	10.6127	33.7775	474.345			0.179909	0.259214	0.595314	0.340096	0.0946708	0.694057	-0.526874
1462					33.7949	188.128			0.459647	0.298815	1.05016	0.0406648	0.0190992	1.53823	0.621274
1463					33.8702	455.331			0.0978323	0.182307	0.894045	0.116393	0.0409903	0.536634	-0.897989
1464					33.8723	628.435			0.129205	0.317732	1.05967	0.14917	0.0496675	0.406648	-1.29815
1466					33.9845	463.234			0.304772	0.291965	0.295388	0.73339	0.175639	1.04387	0.0619366
1467			alpha-D-Galactopyranuronosyl-(1->4)-alpha-D-galactopyranuronosyl-(1->4)-D-galacturonic acid	-4.1068	33.9845	547.393			0.818047	1.39009	1.01617	0.122322	0.0426041	0.588484	-0.764925
1468			4-nitrophenolate	9.75591	34.0134	139.112			0.14499	0.132861	0.662377	0.300153	0.0857284	1.0913	0.126042
1469					34.1301	224.2			0.260556	0.15658	1.2443	0.00047716	0.0011669	1.66405	0.734701
1470			Clitidine 5'-phosphate	14.4329	34.1583	351.231			0.0391798	0.0669355	0.488727	0.421135	0.111795	0.585336	-0.772662
1471					34.1663	141.07			0.224559	0.382923	1.12603	0.0094435	0.00723251	0.586434	-0.769959
1472					34.3336	142.122			0.721789	0.486316	1.06903	0.0187467	0.0113993	1.4842	0.569684
1474			2-[({3,4-dihydroxy-5-[2,4,5-trihydroxy-3-(3,4,5-trihydroxybenzoyloxy)benzoyloxy]phenyl}(hydroxy)methylidene)amino]acetic acid	17.5051	34.5619	548.398			0.347312	0.601267	0.996099	0.0703751	0.0283685	0.577635	-0.791771
1475					34.5636	189.164			0.13775	0.126873	0.378436	0.625358	0.154393	1.08573	0.118669
1476			Pyrido[3,4-c]psoralen	-5.30879	34.5636	238.216			0.115769	0.0634824	1.18903	0.00441177	0.00450803	1.82364	0.866822
1477					34.5636	264.24			0.649109	0.524095	0.888928	0.112563	0.0399286	1.23853	0.308633
1478					34.5706	175.148			0.347111	0.352607	0.148093	0.799525	0.188451	0.984414	-0.0226624
1480			L-dopachromate	0.75832	34.5715	193.158			0.165922	0.090266	0.781628	0.0963056	0.0355072	1.83814	0.878246
1481			Sulfoquinovose	-5.42247	34.5715	245.226			0.917195	0.693375	0.904367	0.101715	0.0369901	1.3228	0.403592
1482			D-Glycerate	10.3477	34.5724	107.086			0.801945	0.707529	0.915486	0.100117	0.0365565	1.13344	0.180713
1483			2,5-Furandicarboxylate	3.79485	34.5724	157.101			0.372925	0.525753	0.937025	0.10147	0.036924	0.709315	-0.495501
1484			beta-Chloro-alpha-phenylbenzeneethamine hydrochloride	2.45159	34.5724	269.19			0.139429	0.215109	1.06166	0.0289808	0.0151151	0.648178	-0.625538
1485			Sulfite	-1.56708	34.5731	81.0702			0.328528	0.335297	0.0375553	0.920001	0.21086	0.97981	-0.0294259
1486					34.5731	93.0701			0.325289	0.252043	0.888932	0.121897	0.0424896	1.29061	0.368054
1487					34.5731	95.0858			1.28434	1.41093	0.313295	0.659115	0.16117	0.910279	-0.135619
1488					34.5731	281.266			4.64284	3.42042	0.924949	0.0856535	0.0326078	1.35739	0.440833
1489			Nitazoxanide	15.17	34.5731	308.294			1.75935	1.13822	1.12609	0.00908041	0.00705476	1.5457	0.628261
1490			Methyclothiazide	19.2479	34.5731	361.252			0.316054	0.452111	1.02097	0.0574865	0.0244689	0.699061	-0.516509
1491					34.5755	97.065			0.304418	0.373572	0.442194	0.476324	0.123207	0.814886	-0.29533
1492					34.5755	221.153			0.452043	0.976041	1.07239	0.135903	0.0461701	0.46314	-1.11048
1493					34.5779	91.0546			1.41734	1.3488	0.420984	0.514811	0.131342	1.05081	0.071508
1494			3-Nitroacrylate	-19.1926	34.5779	118.065			2.48688	2.14391	0.987953	0.0622948	0.0259737	1.15997	0.214094
1495					34.5779	147.117			0.424633	0.44684	0.302348	0.690344	0.167325	0.950303	-0.0735412
1496					34.5779	613.425			3.37173	5.94995	1.11436	0.0256051	0.0139741	0.566682	-0.81939
1497					34.5891	123.117			0.458066	0.359296	0.750695	0.227328	0.0689059	1.2749	0.350382
1498					34.6002	137.096			0.242395	0.238033	0.183551	0.947241	0.215756	1.01833	0.0262007
1499			2-Oxoadipate	0.708821	34.6002	161.132			0.346835	0.252283	0.897446	0.0950642	0.0351689	1.37478	0.459203
1501			Dyphylline	2.80501	34.6002	255.251			0.327788	0.135821	1.19697	0.0548615	0.0236206	2.41337	1.27105
1503			2-Maleylacetate	4.26929	34.6011	159.117			0.502417	0.380453	1.01928	0.0443024	0.0202448	1.32057	0.401166
1504			4,8-dihydroxy-2H-furo[2,3-h]chromen-2-one	12.3565	34.6011	219.174			0.135929	0.145511	0.300409	0.760562	0.180929	0.934149	-0.0982751
1505					34.6021	164.115			0.099649	0.250232	0.606554	0.278832	0.0808806	0.398227	-1.32834
1506					34.6021	185.132			0.106708	0.217946	1.187	0.00616752	0.00555608	0.489605	-1.03031
1507			Caffeoyl aspartic acid	19.3748	34.6021	296.258			23.4832	16.2756	1.06605	0.0223285	0.0127642	1.44285	0.528921
1508					34.6021	614.428			1.37579	2.2406	0.840537	0.179515	0.0574711	0.614026	-0.703628
1509					34.6085	132.081			0.266999	0.237775	0.741259	0.217223	0.0664689	1.1229	0.167235
1510					34.6085	196.17			0.185043	0.10362	1.11755	0.0222839	0.0127469	1.78578	0.836555
1512					34.6095	163.112			1.16847	2.27628	0.668458	0.304402	0.0866768	0.513326	-0.962053
1514					34.6168	464.236			0.0602583	0.0986361	0.635497	0.309193	0.0877393	0.610915	-0.710956
1515			Tetrahydroxypteridine	22.7744	34.6219	197.132			0.141827	0.320317	1.18679	0.00225123	0.00295964	0.442769	-1.17537
1516			p-Benzoquinone	-7.45661	34.6418	109.101			2.4975	1.74603	0.975046	0.115676	0.0407927	1.43039	0.516408
1517					34.6418	165.07			0.387795	0.340164	0.273751	0.667523	0.162838	1.14002	0.189063
1519					34.7315	92.0578			0.0538492	0.0374843	0.725462	0.258588	0.0762636	1.43658	0.522639
1520					34.7537	230.175			0.190206	0.152059	0.0135432	0.634755	0.156293	1.25086	0.322925
1521			Psicofuranine	-3.61737	34.7537	298.274			5.29921	3.75205	0.94497	0.0943836	0.0349885	1.41235	0.498099
1522			DHAP(8:0)	-0.673804	34.7662	297.261			4.62713	3.16565	1.11226	0.0130133	0.00896712	1.46167	0.547619
1523					34.8408	228.196			1.36495	0.979328	0.832172	0.157941	0.0519835	1.39376	0.478985
1524			5-FU	6.76283	34.8906	131.085			0.470232	0.863122	1.10746	0.0146497	0.00972286	0.544804	-0.876192
1525					34.8906	551.265			0.0153483	0.0642746	0.769704	0.0111782	0.00807308	0.238792	-2.06617
1526					34.9454	136.084			0.0880091	0.0818559	0.0218873	0.777427	0.184202	1.07517	0.104566
1527					34.9454	179.143			0.24083	0.273537	0.45532	0.451102	0.117874	0.880428	-0.183722
1528					35.0002	214.18			1.66737	1.04455	1.2282	0.000893216	0.00167814	1.59625	0.674686
1529					35.0063	598.429			2.46877	4.96233	1.23361	0.0213732	0.0123895	0.497502	-1.00723
1530					35.0504	262.224			0.269058	0.178807	0.875712	0.137877	0.0466738	1.50475	0.58952
1532					35.2148	205.159			0.0863832	0.0725775	0.467574	0.533906	0.135388	1.19022	0.251228
1533					35.4046	212.164			0.951746	0.484442	1.13411	0.00455552	0.0046023	1.96462	0.974252
1534					35.4126	329.225			0.260389	0.446429	1.23161	0.0176	0.0109544	0.583271	-0.777763
1535					35.4136	119.085			3.5463	3.28129	0.280086	0.677355	0.164778	1.08077	0.112054
1536					35.4136	181.122			5.68056	14.4582	0.889821	0.23204	0.0700409	0.392896	-1.34778
1537					35.4136	616.408			0.277207	0.472937	1.06524	0.0328496	0.0164089	0.586139	-0.770685
1538					35.4305	187.148			0.0996708	0.292111	1.16165	0.0301831	0.0155071	0.341209	-1.55127
1539					35.4305	312.252			0.910495	0.438546	1.14925	0.00550878	0.00519222	2.07617	1.05392
1540					35.4369	660.433			0.0942589	0.217387	1.23446	0.000277751	0.000897772	0.4336	-1.20556
1541					35.4404	203.143			0.0566251	0.12042	1.10345	0.0342904	0.0169303	0.470228	-1.08857
1542					35.4417	348.24			0.0713299	0.211178	0.955504	0.0339198	0.0167973	0.337771	-1.56588
1543			3,4-Dihydro-7-methoxy-2-methylene-3-oxo-2H-1,4-benzoxazine-5-carboxylic acid	1.72112	35.4479	236.201			0.139249	0.0999834	0.834527	0.139187	0.0470061	1.39272	0.477908
1544					35.4589	268.227			0.354479	0.217408	1.12846	0.0154846	0.0100876	1.63048	0.705294
1545					35.4589	600.412			1.77072	3.74228	1.25918	8.3253e-05	0.000492913	0.473167	-1.07958
1546					35.4589	630.415			0.648934	1.14213	1.22209	0.00363106	0.00398178	0.56818	-0.815579
1547					35.4681	276.231			0.634119	0.302521	1.09342	0.0415236	0.0193754	2.09612	1.06772
1549					35.4883	599.409			3.08458	6.57305	1.23953	0.01962	0.0117246	0.469276	-1.09149
1550					35.5817	629.418			0.100718	0.121646	0.065391	0.719424	0.172961	0.827959	-0.272369
1551			2-{[(2,4-dihydroxy-3-methoxyphenyl)(hydroxy)methylidene]amino}acetic acid	20.7615	35.6043	242.211			0.737722	0.346668	0.737279	0.0880536	0.033275	2.12803	1.08952
1552			Lamivudine-monophosphate	-19.2268	35.6412	310.237			0.954413	0.561915	1.08507	0.0366526	0.0177595	1.6985	0.764261
1554					35.7841	151.112			0.161425	0.136366	0.441985	0.428907	0.113354	1.18377	0.243389
1555			Fosfomycin calcium	-6.6736	35.8085	177.127			0.151075	0.102972	1.19279	0.00337161	0.00379942	1.46715	0.553012
1556					35.8688	267.122			1.05021	0.556643	1.19445	0.00742996	0.00622424	1.88668	0.915853
1558					36.0568	115.054			0.361071	0.492717	0.68681	0.257429	0.0759978	0.732816	-0.448478
1560					36.0759	441.3			0.0307333	0.0538913	0.979408	0.0646069	0.0266756	0.570284	-0.810247
1562					36.2779	162.091			0.152198	0.0654977	1.20898	0.0064272	0.00569082	2.32371	1.21643
1563					36.2779	564.392			0.289825	0.438262	0.842103	0.158946	0.0522457	0.661306	-0.596611
1564					36.2802	601.421			0.787121	1.86188	1.0982	0.0339542	0.0168097	0.422756	-1.2421
1565					36.3034	404.205			7.30923	3.98514	1.19313	0.0478853	0.021361	1.83412	0.87509
1566					36.3077	617.416			0.228136	0.442541	1.10717	0.0311865	0.0158254	0.515514	-0.955918
1567			Nitrofurantoin	-1.48367	36.322	239.164			0.288372	0.387455	0.724735	0.202516	0.0630011	0.744271	-0.4261
1568					36.326	430.309			0.218655	0.486032	1.04855	0.0176642	0.0109798	0.449877	-1.1524
1569			9-Carboxymethoxymethylguanine	0.260012	36.3585	240.196			0.151462	0.101512	0.415429	0.396803	0.106822	1.49206	0.577309
1571			Ketamine hydrochloride	24.7421	36.5992	275.2			0.275787	0.152434	1.14628	0.0193626	0.0116299	1.80922	0.85537
1572					36.5992	567.261			0.00145834	5.3695e-05	0.516896	0.424689	0.11251	27.1598	4.7634
1573					36.7263	365.266			1.77728	2.97614	1.19125	0.0015075	0.00232147	0.597175	-0.743775
1574			dCDP	-4.10825	36.7263	388.183			4.30544	2.1966	1.22176	0.0257218	0.0140152	1.96005	0.970887
1575			3,4,5-trihydroxy-6-(1-oxo-1H-isochromene-3-carbonyloxy)oxane-2-carboxylic acid	-4.85564	36.7477	367.283			0.229644	0.260997	0.867054	0.123849	0.043014	0.879873	-0.184633
1576			Glycerone sulfate	2.70909	37.1345	171.149			0.754533	0.640111	0.391565	0.620003	0.153306	1.17875	0.237263
1577			N-Acetylmuramic acid 6-phosphate	-9.65845	37.1345	374.254			0.0436275	0.077442	1.16964	0.0591305	0.0249904	0.563357	-0.827878
1579					37.1402	740.529			0.415791	1.29788	1.15783	0.117745	0.0413615	0.320361	-1.64223
1580					37.1831	585.453			1.5261	3.22331	1.22294	0.00467509	0.00468046	0.473459	-1.07869
1581			Arbutin 6-phosphate	24.0428	37.3113	353.247			0.0433319	0.136666	1.10529	0.00154	0.00235174	0.317064	-1.65716
1583			D-Erythroascorbic acid 1'-a-D-glucoside	-12.3209	37.5222	309.242			1.60373	2.04437	1.1508	0.00923062	0.00712891	0.784461	-0.350226
1584					37.7154	269.174			0.170366	0.267054	0.967103	0.0793689	0.0308592	0.637946	-0.648493
1586					37.7154	407.294			0.0239791	0.0462763	0.790607	0.22374	0.0680351	0.518173	-0.948495
1587					37.7888	248.164			0.0876434	0.11066	0.440063	0.431804	0.113932	0.792009	-0.336411
1588					37.959	314.268			0.571641	0.251211	1.0495	0.0229401	0.0129987	2.27554	1.18621
1589					37.9968	431.313			0.0910371	0.206572	1.21166	0.00042874	0.00110038	0.440704	-1.18212
1590			2,4-dihydroxy-3-(sulfooxy)benzoic acid	-13.134	38.031	251.184			0.313585	0.478501	0.982323	0.0393623	0.0186734	0.655349	-0.609664
1592			N7-Methylguanosine	-19.9418	38.4216	299.277			0.310453	0.0477365	0.877851	0.352103	0.0973122	6.50347	2.70121
1593					38.4707	382.274			6.54323	16.7861	1.25184	0.0119315	0.00844516	0.389801	-1.35919
1595			3-Hydroxy-2-methylpyridine-4,5-dicarboxylate	-17.1387	38.639	198.149			0.120339	0.0914747	0.941784	0.093937	0.0348698	1.31554	0.395654
1596					38.8289	222.168			0.0448661	0.014153	1.07991	0.0208693	0.0121876	3.17007	1.66452
1597					38.8317	594.279			9.33949	40.6305	1.23535	0.0238589	0.0133433	0.229864	-2.12115
1598					38.8356	616.435			0.731158	1.91315	1.23068	0.0300082	0.0154508	0.382175	-1.38769
1599					38.8513	595.281			1.82614	8.44088	1.23511	0.029908	0.0154184	0.216344	-2.2086
1600					38.8521	784.524			0.119782	0.0979703	0.515908	0.428979	0.113368	1.22264	0.289996
1601			Neosurugatoxin	0.770444	38.8522	785.527			0.0466071	0.0403279	0.329606	0.595529	0.148295	1.1557	0.20877
1602					38.8542	250.18			1.50726	3.17387	1.21292	0.00640354	0.00567874	0.474896	-1.07432
1603					38.8542	351.252			0.0207625	0.0332319	0.559389	0.344769	0.0957034	0.624777	-0.678586
1604					38.8542	433.24			0.0865804	0.577711	0.153945	0.461773	0.120119	0.149868	-2.73824
1605					38.8892	810.539			0.064432	0.101574	0.781538	0.240074	0.0719547	0.634336	-0.65668
1607					38.9603	409.293			0.158295	0.378383	1.19729	0.00922037	0.00712388	0.418346	-1.25723
1609					39.1642	203.085			0.0527951	0.266374	1.18175	0.0893023	0.0336183	0.198199	-2.33498
1610					39.1642	304.284			0.155485	0.103658	0.625964	0.342732	0.0952541	1.49998	0.584943
1612					39.3465	472.328			0.0132808	0.013096	0.0545654	0.983593	0.222197	1.01411	0.0202202
1613			Castacrenin A	5.64316	39.4149	615.432			0.249065	0.628151	1.20774	0.00246149	0.00312291	0.396505	-1.33459
1614					39.5232	167.048			0.183644	0.0717212	1.23071	0.0024499	0.00311421	2.56053	1.35644
1615					39.5232	406.298			0.00722733	0.0201344	0.868192	0.198928	0.062159	0.358954	-1.47813
1617					39.6793	169.122			0.0705431	0.0631096	0.536275	0.382538	0.103841	1.11779	0.160645
1618			cis-Aconitate	-22.6615	39.6793	175.112			0.0545027	0.0862069	0.873973	0.160357	0.0526131	0.632231	-0.661476
1619					39.6872	617.439			0.249274	0.69955	1.24896	0.000976311	0.00177066	0.356335	-1.48869
1620					39.6951	127.112			0.0336696	0.020091	0.91275	0.0812651	0.0313651	1.67586	0.744898
1622					39.7023	366.279			0.0598706	0.33295	1.00242	0.280325	0.0812252	0.179818	-2.47539
1624			Thioguanosine 5'-diphosphate	-9.48246	39.7064	460.269			0.225526	0.0587004	0.74787	0.348108	0.0964376	3.84198	1.94185
1627					39.7461	202.144			0.0418458	0.0309849	0.618352	0.287543	0.0828794	1.35052	0.433515
1628					39.7467	165.051			1.37405	1.06363	1.11453	0.0274626	0.0146125	1.29185	0.369441
1633					40.258	343.244			0.127395	0.18513	0.677287	0.3141	0.0888538	0.688139	-0.539229
1634					40.3697	117.102			0.0697826	0.102287	0.896849	0.135382	0.0460366	0.682221	-0.551688
1635					40.5427	428.352			0.0321423	0.0738087	1.03714	0.0885503	0.0334119	0.435482	-1.19932
1637					40.5626	328.247			0.127154	0.0690187	1.09498	0.0233111	0.0131389	1.84231	0.881519
1638					40.6067	834.538			0.145352	0.170005	0.167555	0.710534	0.171247	0.85499	-0.22602
1639			Cyfluthrin	-14.8873	40.6355	435.288			0.0227634	0.0746081	1.01933	0.0824777	0.0317097	0.305107	-1.71261
1640					40.7221	234.185			0.053527	0.141734	1.17219	0.0107386	0.00785483	0.377659	-1.40484
1642					40.8321	563.228			4.60785e-05	5.3695e-05	1.10341	0.0283453	0.0149048	0.858152	-0.220694
1643					41.0432	146.98			0.904472	1.32542	0.517547	0.40783	0.109093	0.682401	-0.551308
1645			N-Methylethanolamine phosphate	-24.7442	41.4037	156.093			0.0420428	0.0891085	1.09284	0.0475931	0.0212708	0.471816	-1.0837
1646					41.4203	237.169			0.504666	0.15264	1.16461	0.0217876	0.0125533	3.30625	1.7252
1648			Trans-urocanate	9.58358	41.4357	138.128			0.0586602	0.123005	1.02469	0.128463	0.0442385	0.476894	-1.06826
1650			Chlorophyll a	24.4037	41.4414	895.545			0.0591312	0.0396524	0.0677171	0.680566	0.16541	1.49124	0.576512
1654					41.6675	122.096			0.11303	0.180734	0.990252	0.145633	0.0487241	0.625395	-0.67716
1656					41.7287	141.091			0.0665313	0.143893	1.03733	0.018802	0.0114202	0.462367	-1.11289
1658					41.7901	590.486			0.425932	0.429705	0.00851232	0.926659	0.212062	0.991219	-0.0127237
1659			2-Protocatechoylphloroglucinolcarboxylate	-19.1419	42.22	307.226			1.11557	2.03715	1.25073	0.000306284	0.000942422	0.547611	-0.868778
1661					42.2242	255.174			0.0393623	0.0940019	1.02497	0.181531	0.0579685	0.41874	-1.25587
1662					42.2242	344.243			0.10119	0.0887815	0.508758	0.418575	0.111278	1.13976	0.188735
1663					42.2344	94.0653			0.0190957	0.0555905	1.18364	0.0230363	0.0130352	0.343506	-1.54159
1664			N(beta)-Epoxysuccimoyl-DAP-Val	17.7202	42.2344	317.323			1.16762	0.934586	0.820094	0.150922	0.0501315	1.24934	0.32117
1665			Hippeastrine	-22.7522	42.2482	316.321			6.14263	4.84387	0.706167	0.253549	0.0751045	1.26812	0.342696
1666			Irisxanthone	-1.15704	42.2482	437.373			0.0217048	0.00785173	0.731118	0.100141	0.036563	2.76434	1.46693
1667					42.2543	337.273			2.71947	2.2065	0.200626	0.64268	0.157887	1.23248	0.301563
1668					42.2621	546.437			0.00457409	5.3695e-05	0.871974	0.206626	0.0639564	85.1865	6.41255
1669					42.2679	148.112			0.0452633	0.133183	1.2288	0.00264809	0.00326821	0.339857	-1.557
1671					42.2738	171.116			0.165588	0.314463	1.17095	0.0173259	0.0108465	0.526575	-0.925289
1673			[2-hydroxy-5-(3,5,6-trihydroxy-4-oxo-7-{[3,4,5-trihydroxy-6-(hydroxymethyl)oxan-2-yl]oxy}-4H-chromen-2-yl)phenyl]oxidanesulfonic acid	8.47374	42.2751	561.452			0.212455	0.420335	1.23991	0.00116075	0.00197316	0.505442	-0.984382
1674					42.2771	272.2			5.42465	19.5029	1.21335	0.0513382	0.0224522	0.278145	-1.84609
1675			Phosmet	-3.3134	42.2799	318.327			0.0882105	0.0631177	0.973454	0.0790723	0.0307798	1.39756	0.482905
1676					42.2806	188.143			0.0453428	0.0398233	0.579668	0.360134	0.099058	1.1386	0.187263
1677					42.2806	189.127			0.141145	0.228496	0.877733	0.171308	0.0554192	0.617712	-0.694995
1679					42.2933	683.27			0.0380242	0.135192	1.24852	9.11228e-05	0.000513256	0.281262	-1.83001
1681					42.3035	150.091			0.0355628	0.0481482	1.05324	0.0402279	0.0189573	0.738611	-0.437114
1682					42.3061	166.122			0.0631428	0.119187	1.09968	0.0188587	0.0114416	0.529778	-0.91654
1683					42.3061	398.269			0.0705246	0.151793	1.01298	0.0737424	0.0293202	0.46461	-1.10591
1684					42.3173	225.168			0.489016	1.10709	1.08556	0.102515	0.0372062	0.441715	-1.17881
1685					42.3228	257.148			0.00761355	0.0475346	1.12856	0.0399311	0.0188604	0.160169	-2.64234
1688			2-{[hydroxy(6-hydroxy-7-methoxy-2H-1,3-benzodioxol-5-yl)methylidene]amino}acetic acid	2.31717	42.5822	270.217			0.128545	0.0982961	0.594162	0.553052	0.13943	1.30773	0.387065
1689					42.5822	739.518			0.074008	0.0904359	0.529862	0.505112	0.129281	0.818347	-0.289215
1691			N(beta)-Epoxysuccimoyl-DAP	15.8625	42.6856	218.19			0.0476731	0.0584236	0.0782198	0.627066	0.154739	0.81599	-0.293377
1692					42.7163	211.133			0.0507014	0.146433	1.12471	0.139618	0.0471152	0.346243	-1.53014
1693			IAA-94	4.05435	42.7973	358.237			0.044119	0.070116	0.413193	0.387006	0.104781	0.629228	-0.668344
1694					42.864	371.221			0.0193392	0.0297728	0.886647	0.0967832	0.0356398	0.649559	-0.622468
1695			Deoxyviolaceinic acid	-5.60747	43.0614	358.367			0.488863	1.56948	1.26005	0.00296286	0.00350034	0.311481	-1.68279
1696					43.092	108.081			0.0326105	0.0733238	1.23307	0.00153486	0.00234699	0.444747	-1.16894
1697					43.092	273.204			1.01399	3.68549	1.21751	0.0474609	0.0212299	0.275129	-1.86182
1698					43.1007	123.081			0.0919585	0.178373	1.16624	0.0152884	0.0100031	0.515541	-0.95584
1699					43.1208	233.172			0.595496	1.93664	1.07422	0.0529216	0.022981	0.30749	-1.70139
1700					43.1319	182.126			0.462895	1.45216	0.930665	0.145311	0.0486378	0.318763	-1.64944
1701			Glyphosate-isopropylammonium	0.569553	43.132	229.191			0.156838	0.0762328	1.08062	0.0436059	0.0200303	2.05736	1.04079
1703					43.1347	288.289			14.1654	12.9165	0.487124	0.450689	0.117787	1.09669	0.133159
1705					43.1374	289.292			2.51342	2.21007	0.652565	0.306261	0.0870899	1.13726	0.185561
1708					43.1543	134.096			0.0542334	0.133545	1.06279	0.0210868	0.0122751	0.406106	-1.30007
1709					43.1543	649.43			0.044054	0.0888879	0.827065	0.21788	0.0666239	0.495612	-1.01272
1710			(6-carboxy-3,4,5-trihydroxyoxan-2-yl)[4-(2H-chromen-2-ylidene)cyclohexa-2,5-dien-1-ylidene]oxidanium	-8.98593	43.1657	400.378			0.0652569	0.0363033	0.62566	0.31346	0.0887088	1.79755	0.846029
1712			m-Carboxyphenyl phenylacetamidomethylphosphote	-16.971	43.2803	350.276			0.322174	0.762355	1.21871	0.0357994	0.0174636	0.422603	-1.24263
1716			Halomon	-15.5582	43.5384	402.394			0.0644195	0.0850477	0.93311	0.103193	0.0373885	0.757451	-0.400776
1719					43.5806	665.26			0.0291801	0.0715597	0.315704	0.354591	0.0978549	0.407773	-1.29416
1720					43.6641	558.436			0.103	0.00889207	1.20036	6.40501e-05	0.000435072	11.5833	3.53398
1726					43.9395	629.223			0.158362	1.0409	0.700214	0.294935	0.084556	0.152139	-2.71653
1727					43.9665	609.261			0.199738	0.619639	0.883695	0.229192	0.0693561	0.322346	-1.63332
1730					43.9875	410.342			0.121467	0.336247	1.22136	0.0344605	0.016991	0.361245	-1.46895
1732					43.9916	220.169			0.0345645	0.106102	1.21478	0.00173934	0.00252798	0.325768	-1.61808
1733			Pencozole	-24.9367	43.9916	285.184			0.0656	0.153169	0.80113	0.180686	0.0577603	0.428285	-1.22336
1734					44.004	154.043			0.146453	0.29042	0.994436	0.112667	0.0399575	0.50428	-0.987703
1736			N-Formylmaleamic acid	-20.3054	44.0123	144.102			0.0374606	0.0354528	0.257935	0.747798	0.178434	1.05663	0.0794737
1737					44.0123	381.299			0.213688	0.695051	1.18871	0.0604835	0.0254141	0.307442	-1.70162
1738					44.0123	640.248			0.063962	0.158001	0.330026	0.36209	0.0994806	0.40482	-1.30465
1739					44.0123	755.304			0.0393657	0.0151998	1.06905	0.0175235	0.0109244	2.58988	1.37288
1740					44.0189	127.032			0.0475839	0.0954662	1.02852	0.0708269	0.0284977	0.498437	-1.00452
1741					44.0304	190.122			0.0443399	0.081894	0.778536	0.222281	0.0676831	0.54143	-0.885152
1742					44.0304	639.243			0.141711	0.41102	0.456474	0.305941	0.087019	0.344778	-1.53626
1743			3,4,5-trihydroxy-6-(3,4,5-trihydroxycyclohex-1-ene-1-carbonyloxy)oxane-2-carboxylic acid	-10.0571	44.0475	351.28			0.0268805	0.0738667	1.25651	0.000105633	0.000546001	0.363905	-1.45837
1744					44.1067	481.264			0.0693162	0.0666284	0.0636314	0.915189	0.209989	1.04034	0.0570558
1746					44.1157	353.195			0.0983603	0.160336	0.879626	0.14889	0.0495931	0.613465	-0.704948
1748					44.517	391.282			0.529175	1.45858	1.22027	0.0464532	0.0209159	0.362803	-1.46274
1749					44.517	623.286			4.60785e-05	0.683668	1.18771	0.379842	0.103272	6.73989e-05	-13.8569
1750					44.5316	392.284			0.0600457	0.174889	0.88682	0.186879	0.0592762	0.343337	-1.5423
1751					44.5609	566.247			0.0582194	0.0597756	0.044415	0.88972	0.205345	0.973966	-0.0380563
1752			L-3,4-Dihydroxybutan-2-one 4-phosphate	0.197401	44.5744	185.092			0.0319002	0.0480653	1.12165	0.0776439	0.0303945	0.663684	-0.591432
1757					44.815	624.289			0.126443	0.382309	0.66713	0.390411	0.105493	0.330736	-1.59625
1758					44.815	641.257			0.0803052	0.103286	0.395581	0.578344	0.144734	0.777506	-0.363074
1759					44.8218	300.134			0.0277261	0.0289548	0.219244	0.920027	0.210865	0.957564	-0.0625592
1760					44.8225	266.175			0.0265055	0.0615758	0.895355	0.12394	0.0430384	0.430454	-1.21607
1761					44.8295	203.139			0.0392138	0.382648	1.21548	0.0805652	0.0311779	0.10248	-3.28659
1762					44.844	450.299			0.00285333	0.0289684	0.179658	0.218349	0.0667344	0.098498	-3.34376
1763					44.844	484.29			0.0117341	0.0411608	1.12337	0.0991297	0.0362866	0.285081	-1.81056
1765					44.8449	698.303			0.266553	0.180044	1.01625	0.0275591	0.0146448	1.48049	0.566079
1766					44.8464	390.279			1.8648	4.53885	1.13187	0.0916448	0.0342552	0.410853	-1.28331
1767			5-Amino-6-(5'-phosphoribosylamino)uracil	-20.0223	44.8477	355.211			0.0892298	0.112987	0.550449	0.452342	0.118136	0.789736	-0.340558
1768					44.849	687.229			0.00526384	0.0417039	0.674758	0.302861	0.0863336	0.126219	-2.986
1769			Ellagic acid	-16.6559	44.8671	303.195			0.0489206	0.0560714	0.148978	0.699898	0.169187	0.872469	-0.196824
1771					44.8697	670.25			0.0276622	0.112617	0.972508	0.218012	0.0666551	0.245631	-2.02544
1772					44.8716	252.196			0.107692	0.0985534	0.309031	0.777654	0.184246	1.09273	0.12794
1774					44.8779	654.255			0.0463037	0.160863	1.10648	0.0689904	0.0279695	0.287846	-1.79663
1778					45.0671	656.271			0.0653062	0.157021	0.00664618	0.368937	0.100953	0.415907	-1.26567
1784					45.6965	699.31			0.0482639	0.112967	1.08917	0.0389095	0.0185233	0.42724	-1.22688
1786					45.7129	419.208			0.024082	0.0149948	0.601088	0.401781	0.107851	1.60603	0.683497
1787			Violaceinic acid	-16.0782	45.745	374.363			0.283719	0.298092	0.284737	0.630001	0.155333	0.951784	-0.0712941
1788					45.7632	416.295			0.0128447	0.13872	1.17746	0.0957565	0.0353544	0.0925943	-3.43293
1789			N-[(5-Hydroxy-2-pyridinyl)methyl]adenosine	20.4212	45.8122	375.366			0.0689691	0.0506193	0.560813	0.353999	0.097726	1.36251	0.446263
1790					45.8453	191.081			0.0380968	0.0250013	0.910826	0.126471	0.0437124	1.52379	0.607669
1792					46.035	574.455			0.109559	0.19573	0.784929	0.0855989	0.0325925	0.559746	-0.837155
1793					46.0823	792.562			0.586015	0.622352	0.263109	0.751066	0.179074	0.941613	-0.0867935
1795					46.172	745.564			0.051993	0.102782	1.05575	0.0183479	0.0112469	0.505856	-0.983202
1796			DHAP(8:0)	-0.413085	46.4671	297.261			0.365485	0.234207	1.01795	0.0524324	0.022818	1.56052	0.642029
1797			Dihydrostreptomycin 3'alpha,6-bisphosphate	3.79446	46.4775	744.56			0.266624	0.395411	0.0871619	0.555503	0.139946	0.674298	-0.568542
1798					46.4832	769.563			1.6712	1.8555	0.744	0.230076	0.0695691	0.900673	-0.150925
1799			trans-2-[(Dimethylamino)methylimino]-5-[2-(5-nitro-2- furyl)-vinyl]-1,3,4-oxadiazole	15.6204	46.5118	278.248			0.630126	0.446462	1.00618	0.0412627	0.0192919	1.41138	0.497103
1800			Caffeoyl aspartic acid	19.6711	46.5118	296.258			2.09235	1.46807	1.05936	0.0300648	0.015469	1.42523	0.511197
1801					46.5118	742.546			0.824843	1.35991	1.08545	0.0199705	0.0118521	0.606544	-0.721317
1802					46.5118	772.589			0.0734934	0.0102509	0.96711	0.0220432	0.0126534	7.16945	2.84186
1803					46.5335	797.595			0.0220517	0.0430371	0.889811	0.121169	0.0422932	0.512388	-0.964691
1804					46.5395	763.518			1.77313	2.5015	0.705489	0.261907	0.0770215	0.708826	-0.496496
1805					46.5395	766.546			5.31926	8.76346	0.868154	0.164228	0.0536141	0.606982	-0.720273
1806					46.5553	767.55			2.45109	4.03107	0.872176	0.152176	0.0504645	0.608049	-0.717742
1807					46.5553	793.563			0.227051	0.276736	0.972188	0.073113	0.0291443	0.820462	-0.285491
1808					46.5641	794.577			0.212784	0.260303	1.09332	0.0232851	0.0131292	0.817449	-0.2908
1809					46.5735	765.533			3.09126	5.5645	1.06522	0.0352351	0.0172656	0.555531	-0.84806
1810			Diacetylspermine	12.4466	46.5741	360.347			0.020579	0.0344126	0.916335	0.145465	0.048679	0.598007	-0.741765
1811					46.5814	338.276			0.752728	0.660514	0.411052	0.514098	0.13119	1.13961	0.188541
1812					46.5994	496.255			0.0698298	0.0407592	0.901353	0.108647	0.0388354	1.71323	0.776716
1813					46.5994	716.529			0.0449205	0.0893935	1.24516	0.000138144	0.000630777	0.502503	-0.992796
1814					46.6073	276.231			0.31038	0.176457	1.0958	0.019447	0.0116611	1.75896	0.814722
1815					46.6073	795.579			0.0717562	0.0969152	0.76289	0.200424	0.062511	0.740401	-0.43362
1816					46.6112	768.562			3.63287	4.26326	0.950326	0.091202	0.0341355	0.852136	-0.230845
1817					46.6123	764.528			6.28018	11.4213	1.05712	0.0326409	0.0163323	0.549866	-0.862848
1819					46.9659	780.562			0.0943702	0.132788	0.961857	0.0836941	0.0320558	0.710683	-0.492722
1820					46.9851	743.551			0.315953	0.645802	1.25646	9.63142e-05	0.000525626	0.489241	-1.03138
1821			[2,6-dihydroxy-4-({[3-hydroxy-6-(hydroxymethyl)-2,5-bis(3,4,5-trihydroxybenzoyloxy)oxan-4-yl]oxy}carbonyl)phenyl]oxidanesulfonic acid	-5.02052	47.0275	717.534			0.0198521	0.0289207	1.24227	0.000621728	0.00136698	0.686431	-0.542813
1822			6-Demethylsterigmatocystin	-22.6693	47.2911	311.258			1.1137	1.58231	1.16778	0.00990738	0.00745239	0.703845	-0.50667
1823					47.3697	778.547			0.0664237	0.0585677	0.5614	0.406544	0.10883	1.13414	0.181592
1824					47.3707	740.529			1.023	1.16511	0.45837	0.447987	0.117218	0.87803	-0.187658
1826					47.4216	754.548			0.545165	0.677331	0.987711	0.0709369	0.0285291	0.804873	-0.313167
1827					47.4236	588.469			1.1099	1.6368	1.24442	0.000553807	0.00127359	0.67809	-0.560451
1828					47.4236	714.515			0.0393648	0.0891337	1.18044	0.00516303	0.00498744	0.441637	-1.17907
1829					47.4236	728.531			0.0332517	0.0682409	0.89541	0.0364638	0.0176943	0.487269	-1.03721
1832			ADPribose 2'-phosphate	-10.5392	47.431	640.296			0.566385	0.287839	1.15818	0.00808964	0.00654741	1.96771	0.976519
1833			Quercetin 3,3',7-trissulfate	13.7816	47.4385	543.44			0.0635132	0.126182	1.21491	0.00422016	0.00437986	0.503346	-0.990378
1834			D-Galactose 6-sulfate	-22.4252	47.4475	261.221			0.393843	0.421935	0.367141	0.527016	0.133932	0.933423	-0.0993976
1836			Manniflavanone	-2.28862	47.4828	591.494			0.138023	0.0623061	0.814288	0.0544517	0.0234864	2.21525	1.14747
1837					47.612	630.228			0.100506	0.55019	0.726534	0.287342	0.0828337	0.182675	-2.45265
1838			Thiamine(1+) Diphosphate(1-)	-21.9915	47.7213	425.304			0.0297364	0.0623011	1.16391	0.0235394	0.0132245	0.4773	-1.06703
1839					47.7213	586.454			1.15609	2.03246	1.2508	0.000199913	0.000771148	0.568815	-0.813968
1840			(L-Seryl)adenylate	7.75208	47.8485	435.309			0.0196823	0.0331244	1.19376	0.0099557	0.00747484	0.594194	-0.750995
1841					47.8509	750.513			0.611049	1.07228	1.02949	0.139671	0.0471287	0.569862	-0.811316
1843					47.9156	726.514			0.0405575	0.0499632	1.0838	0.0246349	0.0136274	0.811747	-0.300897
1844					47.9952	187.086			0.0361222	0.0578943	0.955786	0.0964958	0.0355601	0.623933	-0.680536
1847			6-({5,7-dihydroxy-2-[4-hydroxy-3-(sulfooxy)phenyl]-4-oxo-4H-chromen-3-yl}oxy)-3,4,5-trihydroxyoxane-2-carboxylic acid	15.6828	48.1304	559.436			0.173242	0.277664	1.22617	0.0031022	0.00359908	0.623925	-0.680556
1848					48.1536	91.0546			0.547393	0.814033	1.15685	0.0175638	0.0109402	0.672446	-0.57251
1849					48.1536	93.0701			0.101229	0.11992	0.834479	0.169799	0.0550371	0.844145	-0.244438
1850			2-Maleylacetate	4.36726	48.1536	159.117			0.149594	0.19796	1.11486	0.020384	0.0120002	0.755675	-0.404161
1851					48.2191	560.439			0.0465176	0.0817785	0.80416	0.113236	0.0401161	0.568825	-0.813943
1852					48.2191	609.452			0.0683072	0.0807292	0.825694	0.165241	0.0538744	0.846128	-0.241052
1854					48.2295	748.501			0.229976	0.322317	1.03043	0.120364	0.0420752	0.713508	-0.486998
1855					48.2397	449.325			0.0320747	0.0870882	1.01443	0.010157	0.00756811	0.368301	-1.44104
1856			Cibarian	-19.3393	48.2733	383.277			0.700206	1.6795	1.24394	0.000774344	0.00154961	0.416914	-1.26218
1857					48.2767	585.453			2.78043	5.03398	1.25181	0.000383892	0.00104532	0.552333	-0.856391
1858					48.2839	305.21			0.564317	0.751611	1.2116	0.00386306	0.00413674	0.75081	-0.413479
1860					48.2958	736.499			0.0756948	0.106855	1.09035	0.0246307	0.0136259	0.708389	-0.497386
1862					48.3317	583.435			1.22715	1.613	1.20459	0.0331421	0.0165157	0.760787	-0.394436
1864					48.3635	149.132			0.179665	0.276397	1.1712	0.0141591	0.00950208	0.650023	-0.621438
1865					48.4537	323.258			0.48834	0.58618	0.969989	0.0733767	0.0292182	0.833089	-0.263458
1866					48.4612	584.439			0.453167	0.608814	0.751292	0.183074	0.0583476	0.744343	-0.42596
1867					48.5733	145.101			0.320142	0.284984	0.464289	0.850288	0.198046	1.12337	0.167833
1869			L-2-Aminoadipate adenylate	7.90657	48.705	491.373			0.0281707	0.0421305	0.733583	0.213414	0.0655658	0.668652	-0.580672
1870					48.7105	749.503			0.0757557	0.138194	1.13903	0.0142799	0.00955691	0.548182	-0.867273
1871			4-Hydroxylamino-2,6-dinitrotoluene	17.213	48.7415	214.159			0.201124	0.399236	1.01945	0.177435	0.0569549	0.503774	-0.989152
1872			6-Thioguanosine monophosphate	-15.6619	48.8822	380.288			0.0923676	0.244854	1.09899	0.0476566	0.0212904	0.377235	-1.40647
1873					49.1359	671.282			0.020481	0.0528173	1.10518	0.00310893	0.00360423	0.38777	-1.36673
1874			norsertraline	2.55785	49.1367	293.211			0.16779	0.17437	0.135077	0.812639	0.190952	0.962264	-0.0554954
1875			L-Selenocystathionine	-16.6745	49.1422	270.16			0.0409008	0.0301496	0.633892	0.293862	0.0843136	1.3566	0.439994
1876			(4-{7-[3,5-dimethoxy-4-(sulfooxy)phenyl]-6,11-dihydroxy-2,8-dioxatricyclo[7.3.1.0]trideca-1(13),4,6,9,11-pentaen-3-ylidene}cyclohexa-2,5-dien-1-ylidene)oxidanium	20.2494	49.1437	528.498			0.0843004	0.157134	1.20069	0.00519321	0.00500572	0.536486	-0.898388
1877			TEPP	0.209963	49.1508	291.195			0.0804664	0.0739955	0.389627	0.619491	0.153202	1.08745	0.120949
1878					49.1519	418.281			0.165229	0.470682	0.919713	0.226439	0.0686908	0.351042	-1.51028
1879					49.159	292.227			0.28874	0.148399	1.03876	0.0228327	0.0129578	1.9457	0.960291
1880			HR1917	4.5232	49.1609	571.437			0.162159	0.327235	1.16829	0.00913535	0.00708198	0.495543	-1.01292
1881					49.166	557.42			0.0458691	0.0805886	1.13343	0.00905085	0.00704006	0.569176	-0.813053
1882					49.1672	417.279			0.558152	1.42202	0.841889	0.2546	0.075347	0.392505	-1.34922
1883			Deoxyloganic acid tetraacetate	-17.3611	49.1672	529.501			0.0307298	0.0467033	1.14399	0.0181006	0.0111512	0.65798	-0.603885
1884					49.1709	554.513			0.0176771	0.0457185	1.19386	0.0604789	0.0254126	0.386651	-1.3709
1885					49.1709	572.439			0.0596432	0.124074	1.19168	0.00146812	0.0022841	0.480705	-1.05678
1886			Bowdichione	12.1876	49.1888	299.258			0.0440754	0.0292595	0.58883	0.480867	0.124174	1.50636	0.591065
1887					49.1888	379.284			0.253106	0.442147	1.24052	0.00130408	0.00211978	0.572449	-0.804781
1888					49.3034	389.133			0.0127696	0.0201437	0.814824	0.150731	0.0500809	0.633926	-0.657614
1889					49.3034	398.298			0.0202927	0.0408348	0.896847	0.202595	0.0630195	0.496946	-1.00884
1891			1-alkyl-2-acylglycerophosphoethanolamine	-22.5291	49.4181	244.154			0.0183319	0.0123095	0.606581	0.329231	0.092252	1.48924	0.574577
1893					49.4735	223.148			0.0118067	0.131093	1.00746	0.326037	0.0915394	0.0900635	-3.47291
1895					49.5682	299.219			0.0662315	0.242188	1.23536	0.0033466	0.00378131	0.273471	-1.87054
1896			Diflunisal	-16.5001	49.6574	251.201			0.133534	0.303826	1.21765	0.0302043	0.0155139	0.439509	-1.18603
1897					49.8967	397.294			0.0156554	0.00553659	0.721495	0.0316596	0.0159727	2.82762	1.49959
1899			Emblicanin A	16.7505	49.9463	783.546			0.0240428	0.0489735	1.23523	0.000685737	0.00144779	0.490935	-1.0264
1900					49.9995	779.512			0.0303374	0.0520428	1.00491	0.067842	0.0276351	0.582932	-0.778601
1901					50.0061	782.54			0.0644977	0.128872	1.21326	0.00623108	0.00558949	0.500479	-0.998619
1902					50.0134	399.268			0.0995213	0.267713	0.971463	0.190939	0.0602573	0.371747	-1.42761
1903					50.0234	110.06			0.0307789	0.056185	1.19725	0.00882933	0.00692881	0.547813	-0.868244
1904					50.0298	778.508			0.0651502	0.118022	1.10183	0.0388658	0.0185088	0.552016	-0.857218
1906			N-Acetyldemethylphosphinothricin	-13.5894	50.0432	210.141			0.146941	0.0776675	1.0259	0.0440853	0.0201782	1.89192	0.919854
1907					50.0432	304.284			0.416378	0.338988	0.754179	0.193956	0.0609799	1.2283	0.296662
1908					50.0852	552.498			0.00670677	0.0167402	0.947584	0.0308055	0.0157054	0.400638	-1.31963
1909					50.1585	209.138			1.76436	0.955886	1.03712	0.0457009	0.0206793	1.84578	0.884231
1910			Nifuradene	17.8346	50.1585	225.185			0.20809	0.303333	1.15585	0.0161461	0.0103673	0.68601	-0.543698
1911			1,8,16,17,18,21,22,23,34,35,39,39-dodecahydroxy-6,9,12,27,30,40-hexaoxaoctacyclo[34.3.1.0tetraconta-3,14,16,18,20,22,24,32,34,36-decaene-2,5,13,26,31-pentone	6.99403	50.2737	801.556			0.0356755	0.0455875	0.675526	0.28279	0.0817921	0.782572	-0.353705
1914					50.4233	688.263			0.0275776	0.0798968	0.924101	0.184932	0.0588022	0.345165	-1.53464
1915					50.5245	96.0446			0.0349214	0.0394213	0.5208	0.428202	0.113213	0.88585	-0.174866
1918					50.6195	157.076			0.0424586	0.0789803	1.23088	0.00290489	0.00345909	0.537585	-0.895436
1919					50.6663	176.09			0.023183	0.0233676	0.0416691	0.965839	0.219065	0.992102	-0.0114403
1920					50.6663	366.27			0.0525463	0.098165	1.13458	0.0133951	0.00914823	0.535285	-0.90162
1922					50.6663	635.261			0.0414164	0.0103264	1.20337	0.00130874	0.00212465	4.01073	2.00387
1923					50.6663	800.552			0.0768868	0.120621	1.04412	0.143588	0.0481745	0.637425	-0.649673
1924					50.7753	132.044			0.0230289	5.3695e-05	1.26302	0.0184723	0.0112947	428.884	8.74444
1928					50.7836	263.179			0.0932236	0.12432	0.140091	0.563283	0.141583	0.749869	-0.415289
1930					50.7877	254.195			0.0562054	0.106167	1.08315	0.0410532	0.0192246	0.529404	-0.91756
1931			2-(6-carboxy-3,4,5-trihydroxyoxan-2-yl)propanedioic acid	-11.6625	50.7918	281.189			0.0850326	0.227309	1.17432	0.00865839	0.00684161	0.374084	-1.41857
1932			6-Hydroxy flavin adenine dinucleotide	11.6725	50.8001	802.566			0.0349565	0.0451069	1.01468	0.0680927	0.0277083	0.77497	-0.367788
1933					50.8167	799.538			0.0424684	0.0668568	1.10267	0.0410171	0.019213	0.635214	-0.654684
1934					50.8287	798.536			0.0923727	0.159609	1.16624	0.0190635	0.0115186	0.578744	-0.789003
1935					50.8574	207.138			0.0844895	0.094214	0.371783	0.631964	0.15573	0.896782	-0.15717
1937					50.8628	541.389			0.01258	0.0296923	1.09608	0.0173958	0.0108741	0.423678	-1.23896
1938			Furazolidone	-5.88951	50.8639	226.164			0.193249	0.0984963	1.01479	0.0543913	0.0234665	1.96199	0.97232
1939					50.8653	655.309			0.121845	0.0347887	1.14004	0.000635346	0.00138473	3.50244	1.80836
1940					50.8808	359.17			0.107199	0.0654808	1.12786	0.00950521	0.00726222	1.63711	0.711148
1941					50.9052	812.512			0.028452	0.0540698	0.719043	0.345759	0.0959214	0.526209	-0.926293
1942					50.9654	130.065			0.154746	0.173947	0.603119	0.331099	0.0926676	0.889614	-0.168749
1944					51.0158	795.507			0.0274523	0.0461968	0.924047	0.225057	0.0683555	0.594246	-0.750869
1945					51.2679	674.246			0.0188835	0.00798712	0.832387	0.1552	0.0512641	2.36425	1.24138
1946					51.317	686.446			0.015372	0.0318392	1.20678	0.00150994	0.00232376	0.482802	-1.0505
1947					51.3856	814.53			0.032609	0.0470462	0.428559	0.474213	0.122757	0.693126	-0.52881
1948					51.6521	672.43			0.0144295	0.0152244	0.10408	0.790329	0.186688	0.947789	-0.0773626
1949					51.6861	616.434			0.547943	1.33317	1.22157	0.00511294	0.00495692	0.411009	-1.28276
1950			Nedocromil	-3.75247	51.6992	372.347			0.0586233	0.0426637	0.917781	0.0837288	0.0320656	1.37408	0.458466
1951					51.6992	668.279			0.0565252	0.147256	0.39235	0.335376	0.0936219	0.383856	-1.38136
1952					51.703	797.522			0.0413107	0.0805942	1.2159	0.00151808	0.00233138	0.512576	-0.964163
1953					51.72	684.431			0.0153656	0.0285215	1.0506	0.0611299	0.0256148	0.538735	-0.892351
1956			N-Desmethyl vandetanib	-9.53351	51.7313	462.33			0.00339519	0.0257048	0.881387	0.0262005	0.0141823	0.132084	-2.92048
1957					51.739	654.304			0.312866	0.230704	0.939472	0.0681713	0.0277313	1.35614	0.439502
1958					51.7536	86.0605			0.1327	0.214027	1.09511	0.09103	0.0340889	0.620016	-0.689623
1959			3,4,5-trihydroxy-6-{3,4,8,9,10-pentahydroxy-6-oxo-2-[5,6,12,13,14-pentahydroxy-4-(hydroxymethyl)-9-oxo-3,8-dioxatricyclo[8.4.0.0,]tetradeca-1(14),10,12-trien-11-yl]-6H-benzo[c]chromene-1-carbonyloxy}oxane-2-carboxylic acid	-10.6685	51.7536	809.562			0.0528218	0.147034	1.24195	0.00131593	0.00213215	0.35925	-1.47694
1960					51.7658	300.232			0.00332437	0.146177	1.24115	0.059886	0.0252276	0.022742	-5.4585
1961					51.7658	667.277			0.136419	0.320123	0.474537	0.293412	0.084212	0.426146	-1.23058
1962					51.7846	816.545			0.0247116	0.0325807	0.349157	0.506182	0.129504	0.758473	-0.398829
1963					51.8297	212.164			0.145522	0.145577	0.049068	0.996291	0.224421	0.999623	-0.000543311
1965					51.8633	662.445			0.0197204	0.0337933	0.742313	0.236787	0.071175	0.583559	-0.77705
1966					51.9021	358.258			0.00322005	5.3695e-05	1.24132	0.129427	0.0444919	59.9694	5.90615
1967			Nitrofurantoin	-1.44988	52.1135	239.164			0.111932	0.158033	1.0992	0.0231201	0.0130669	0.708284	-0.4976
1968					52.1626	833.563			0.00444429	0.0142191	0.98728	0.168906	0.0548104	0.312558	-1.67781
1969					52.1786	158.06			0.121056	0.096901	1.11503	0.0177029	0.0109952	1.24928	0.321097
1970					52.2052	255.16			0.071454	0.138156	1.00007	0.0764012	0.0300558	0.517198	-0.951212
1971					52.2345	173.071			0.204201	0.399438	1.19886	0.043823	0.0200974	0.511221	-0.967982
1972			Phosphotyrosine	16.2379	52.2511	262.18			0.0376047	0.0811811	1.12865	0.0381235	0.0182604	0.463219	-1.11023
1974					52.3329	256.201			0.0280975	0.0426216	0.0723817	0.610802	0.15143	0.65923	-0.601146
1975					52.3769	328.227			0.0520359	0.0863175	1.01224	0.0549082	0.0236358	0.602843	-0.730146
1976					52.5276	453.357			0.00683274	0.00700234	0.398721	0.972157	0.220182	0.975779	-0.0353731
1978					52.5294	97.0398			0.0884032	0.073457	0.96765	0.0647239	0.0267107	1.20347	0.267198
1979					52.5484	832.562			0.0150444	0.0304118	1.01705	0.0837712	0.0320776	0.494689	-1.01541
1981			Emblicanin B	17.4148	52.5881	781.53			0.0758897	0.170409	1.23822	0.000576848	0.00130622	0.445339	-1.16702
1982					52.6029	641.287			0.0152226	0.0515722	1.1614	0.0125444	0.00874076	0.29517	-1.76038
1983					52.6051	297.217			0.041687	0.0314811	0.737189	0.253561	0.0751072	1.32419	0.405112
1984					52.6051	461.326			0.0842684	0.164455	0.792455	0.215791	0.0661301	0.512411	-0.964627
1986					52.6139	661.435			0.0473366	0.0923939	1.01015	0.0673076	0.0274783	0.512334	-0.964843
1987					52.6157	640.282			0.0961959	0.237078	0.985018	0.137789	0.0466515	0.405756	-1.30131
1988					52.6157	660.432			0.146356	0.274368	1.0888	0.0941643	0.0349303	0.53343	-0.906628
1989					52.6292	656.4			0.0285696	0.0745362	1.13538	0.0354257	0.0173327	0.383299	-1.38346
1990					52.6325	272.2			3.29289	8.61726	1.18107	0.0641002	0.0265229	0.382128	-1.38787
1991					52.6826	613.425			1.29338	1.76784	0.885558	0.192504	0.0606329	0.731616	-0.450842
1992					52.6829	167.048			0.218484	0.267731	0.187865	0.65099	0.159551	0.81606	-0.293253
1993			beta-D-3-[5-Deoxy-5-(dimethylarsinyl)ribofuranosyloxy]-2-hydroxy-1-propanesulfonic acid	0.904561	52.6829	393.263			0.0584903	0.0825578	0.600745	0.266726	0.0781259	0.708477	-0.497207
1996					53.0134	652.284			0.035086	0.118162	1.17285	0.0080025	0.00650598	0.296931	-1.7518
1998			Vicianose	-16.2566	53.0407	313.273			0.513414	0.605863	0.485267	0.430508	0.113673	0.84741	-0.238868
1999					53.2988	658.417			0.120559	0.322795	1.25645	0.000165114	0.000697939	0.373484	-1.42088
2001			2,4-dihydroxy-3-(sulfooxy)benzoic acid	-14.0079	53.3801	251.184			0.151463	0.264748	0.984614	0.0607288	0.0254904	0.572101	-0.805659
2003			Meconic acid	9.92303	53.3904	201.112			0.0545886	0.104369	1.15026	0.0168438	0.0106536	0.523033	-0.935025
2004			Phosphatidylinositol-3,4,5-trisphosphate	14.0166	53.4185	645.217			0.0592164	0.121512	1.16257	0.00936325	0.00719366	0.487332	-1.03702
2006					53.44	312.325			0.0291628	0.179849	1.24897	0.0271299	0.0145005	0.162152	-2.62458
2007					53.4528	326.248			0.0139594	0.0376669	1.16607	0.00628245	0.00561629	0.3706	-1.43207
2008					53.4528	565.405			0.146049	0.390806	1.21672	0.00613063	0.00553655	0.373712	-1.42
2009			Cyclic di-3',5'-adenylate	1.85639	53.4528	659.42			0.0453631	0.103458	1.15515	0.0166836	0.0105886	0.438467	-1.18946
2010					53.4757	362.327			0.952411	0.421073	1.22998	0.00159686	0.0024035	2.26187	1.17752
2011					53.4794	222.098			0.0705287	0.0877646	0.0363863	0.744397	0.177771	0.803612	-0.315429
2012					53.4794	227.212			0.0908234	0.106848	0.880098	0.133294	0.0454986	0.850023	-0.234426
2014			Aminomalote	-21.194	53.4795	120.081			0.0341116	0.0611395	1.16149	0.00474658	0.00472683	0.557931	-0.841842
2015					53.4896	646.222			0.0261813	0.0866405	1.03455	0.214025	0.0657112	0.302183	-1.7265
2017					53.5371	146.06			0.011899	0.076346	1.1927	0.00289938	0.00345514	0.155857	-2.68171
2019					53.5896	634.416			0.0172137	0.0512636	1.01351	0.135151	0.0459771	0.335788	-1.57438
2022			Chlorobenside	-22.2448	53.8626	270.191			0.126728	0.193559	0.807546	0.180624	0.057745	0.654728	-0.611032
2023					53.8707	675.248			0.0137295	0.0127722	0.472785	0.89859	0.206968	1.07495	0.104271
2024					53.9267	371.206			0.0184157	0.0308598	1.02473	0.050685	0.0222353	0.596754	-0.744793
2025			Isosorbide dinitrate	19.6973	54.0592	237.148			0.0402041	0.0612584	0.949856	0.108532	0.038805	0.656303	-0.607566
2027					54.3033	713.312			0.0518179	0.057277	0.217395	0.810809	0.190604	0.904689	-0.144506
2028					54.3177	712.31			0.219796	0.357764	0.547008	0.369674	0.10111	0.614361	-0.702842
2029					54.3265	479.337			0.0255032	0.0463271	1.1606	0.0110379	0.00800403	0.550503	-0.861179
2030			dTDP-3-amino-2,3,6-trideoxy-C-methyl-D-erythro-hexopyranos-4-ulose	15.2629	54.3283	544.372			0.0340912	0.0263067	0.692335	0.295981	0.0847916	1.29591	0.37397
2031					54.3294	887.571			0.035597	0.0372045	0.273612	0.674689	0.164253	0.956792	-0.0637235
2032					54.3305	886.569			0.0718003	0.0600111	1.0417	0.0347881	0.0171076	1.19645	0.258761
2033					54.3927	885.558			0.0659336	0.0695516	0.288674	0.602691	0.149769	0.947981	-0.0770702
2034			Pyridoxamine phosphate	17.9339	54.4597	249.185			0.0464417	0.0515784	0.940354	0.0878632	0.0332224	0.900409	-0.151348
2035					54.5131	153.091			0.0289785	0.035414	1.07368	0.0987352	0.0361784	0.818277	-0.289339
2036					54.7425	545.377			0.0355848	0.0164782	1.0647	0.0449943	0.0204567	2.15951	1.1107
2037			2,4-Dinitroaniline	21.7064	54.7606	184.133			0.0628085	0.0608839	0.0104571	0.893349	0.20601	1.03161	0.0448978
2038					54.7822	600.413			0.594325	1.17214	1.24178	0.0014821	0.00229746	0.507044	-0.979817
2041			({6-[5,7-dihydroxy-4-oxo-8-(3,4,5-trihydroxyoxan-2-yl)-2-(2,4,5-trihydroxyphenyl)-4H-chromen-6-yl]-3,4,5-trihydroxyoxan-2-yl}methoxy)sulfonic acid	-11.453	55.1514	677.55			0.00583846	5.3695e-05	1.26011	0.0412766	0.0192964	108.734	6.76466
2042					55.1876	72.0448			0.026254	0.0349686	0.828123	0.23314	0.0703047	0.750789	-0.413521
2044			2-Amino-5-(5-nitro-2-furyl)-1,3,4-thiadiazole	12.2133	55.242	213.196			0.186986	0.206595	0.142684	0.722432	0.173538	0.905084	-0.143877
2045			(R)-5-Phosphomevalote	-4.36863	55.242	229.143			0.0328793	0.0521572	0.6364	0.297194	0.0850647	0.630389	-0.665687
2046					55.242	269.174			0.0243218	0.0591833	1.02652	0.118883	0.0416723	0.410958	-1.28294
2047			Miraxanthin-I	-8.24403	55.242	359.371			0.203753	0.685334	1.24207	0.024561	0.0136006	0.297305	-1.74999
2049					55.3546	241.143			0.0521218	0.0581196	0.38631	0.520477	0.132545	0.896804	-0.157136
2050			({3-[(7-methoxy-2-oxo-2H-chromen-8-yl)methyl]-2-methyloxiran-2-yl}methoxy)sulfonic acid	-6.00667	55.3546	357.355			0.104427	0.390605	1.25347	8.0025e-05	0.000483954	0.267347	-1.90321
2051					55.5833	563.389			0.410217	0.471918	0.659974	0.296639	0.0849398	0.869255	-0.202149
2052			Deoxyviolaceinic acid	-5.41067	55.9736	358.367			1.10424	3.25123	1.15123	0.0300789	0.0154736	0.339636	-1.55794
2053			3,4,5-trihydroxy-6-{[3-(3,4,5-trihydroxyphenyl)propanoyl]oxy}oxane-2-carboxylic acid	-3.70224	55.983	375.304			0.0542352	0.0849496	0.53544	0.333685	0.0932449	0.638439	-0.647379
2054					56.0242	420.296			0.00258436	5.3695e-05	0.511923	0.423865	0.112344	48.1305	5.58888
2055					56.0242	858.538			0.280918	0.409952	1.05388	0.0511217	0.0223805	0.685247	-0.545304
2056					56.0242	860.555			0.229853	0.272067	0.813709	0.171375	0.0554361	0.84484	-0.24325
2057					56.0309	859.544			0.140413	0.193242	1.09985	0.0298105	0.0153868	0.726616	-0.460735
2058					56.0463	861.558			0.100948	0.115179	0.768119	0.204256	0.0634067	0.876444	-0.190266
2059					56.0495	582.403			0.962034	1.95294	1.15933	0.0238676	0.0133465	0.492609	-1.02149
2060					56.0495	862.565			0.0559734	0.0453493	0.677453	0.33008	0.092441	1.23427	0.303663
2061			Furaneol 4-(6-malonylglucoside)	0.669601	56.0519	377.32			0.375448	0.367223	0.177706	0.891421	0.205657	1.0224	0.0319574
2063					56.0584	283.282			0.679088	0.616411	0.57941	0.368888	0.100942	1.10168	0.139707
2064					56.0647	536.274			0.654912	1.49499	1.16879	0.0685578	0.0278439	0.438072	-1.19076
2066					56.44	344.351			0.0148837	0.0309256	1.22828	0.00283916	0.00341152	0.481274	-1.05507
2067			Phenkapton	14.9916	56.4779	378.323			0.103954	0.107218	0.0618188	0.899093	0.20706	0.969552	-0.0446097
2068					56.4801	581.398			2.92824	3.89695	0.502428	0.397185	0.106902	0.751418	-0.412313
2070					56.4935	309.206			0.0664074	0.154872	1.23264	0.00222194	0.00293596	0.428789	-1.22166
2072					56.8783	838.567			0.280213	0.239635	1.0978	0.0282686	0.0148797	1.16933	0.225684
2073			(6-carboxy-3,4,5-trihydroxyoxan-2-yl)[4-(2H-chromen-2-ylidene)cyclohexa-2,5-dien-1-ylidene]oxidanium	-8.52709	56.9104	400.378			0.102041	0.0736428	1.1474	0.0118904	0.00842502	1.38562	0.470527
2074					56.9111	824.552			0.104631	0.0667667	1.17833	0.00628085	0.00561546	1.56711	0.648106
2075			Samaderin A	0.566795	56.9126	331.339			0.30489	1.30449	1.26142	2.74052e-05	0.0002957	0.233723	-2.09713
2076			Flavonol 3-O-D-galactoside	-10.3092	56.9126	401.382			0.0228778	0.0131311	0.89687	0.0663323	0.0271905	1.74226	0.800957
2077					56.916	836.555			1.13794	1.19372	0.451497	0.462408	0.120252	0.953269	-0.069044
2078			Halomon	-15.17	56.9246	402.394			0.0929082	0.0983015	0.523376	0.414636	0.11048	0.945135	-0.0814082
2079					56.9277	837.556			0.513863	0.516801	0.0599698	0.904526	0.208051	0.994317	-0.00822293
2080			3,4,5-trihydroxy-6-(2,4,6-trihydroxybenzoyloxy)oxane-2-carboxylic acid	15.9878	56.941	347.257			0.103986	0.0653586	0.69304	0.191889	0.0604854	1.59101	0.669946
2082					56.9639	848.553			0.0213687	0.0219746	0.184369	0.87368	0.202392	0.97243	-0.0403343
2083					57.0333	825.558			0.0420859	0.0231347	1.00118	0.0472887	0.0211766	1.81917	0.863278
2084					57.0333	834.538			0.988388	1.23493	1.12586	0.019743	0.0117695	0.800359	-0.321281
2085					57.3179	823.541			0.0614821	0.0473427	0.685139	0.305857	0.0870002	1.29866	0.377025
2086					57.3929	391.335			0.113812	0.248249	1.11939	0.0342954	0.016932	0.45846	-1.12513
2087					57.6334	835.542			0.474313	0.599827	1.20055	0.00387879	0.00414698	0.790751	-0.338705
2090					57.7584	595.28			2.24117	7.22584	1.25324	0.00997762	0.00748499	0.31016	-1.68891
2091					57.7624	763.529			0.480664	0.364958	1.14019	0.0173656	0.0108622	1.31704	0.397297
2092					57.7676	594.279			11.1752	35.3929	1.25549	0.00762152	0.00632039	0.315749	-1.66315
2093					57.7689	593.274			27.8235	87.938	1.25212	0.0106209	0.00779545	0.316399	-1.66018
2095					57.7983	762.528			1.11003	0.838419	1.17052	0.00975279	0.00737999	1.32395	0.404849
2096					57.7983	811.543			0.109932	0.156954	1.1567	0.01088	0.00792567	0.700407	-0.513735
2097					57.8218	745.501			0.342865	0.261767	1.18107	0.00747284	0.00624593	1.30981	0.389357
2099					58.1793	812.551			0.0657744	0.0689829	0.0266811	0.821927	0.192714	0.953489	-0.0687113
2100					58.2506	765.545			0.032481	0.106048	1.14965	0.0030177	0.00353877	0.306286	-1.70705
2101			{2-methoxy-4-[(5-oxooxolan-2-yl)methyl]phenyl}oxidanesulfonic acid	3.24154	58.2559	303.308			0.854803	1.86366	1.25942	4.68579e-05	0.000374625	0.458669	-1.12447
2102			Neosurugatoxin	2.09149	58.4393	785.528			0.12294	0.107694	0.790168	0.189332	0.0598702	1.14156	0.19101
2103			N(beta)-Epoxysuccimoyl-DAP-Val	18.0325	58.4439	317.323			0.793954	0.489529	1.15057	0.00838498	0.00669958	1.62187	0.697661
2104					58.5084	573.489			3.93679	3.14082	1.15133	0.0106211	0.00779558	1.25343	0.325877
2105					58.5084	760.514			0.475343	0.510726	0.892032	0.111375	0.0395961	0.93072	-0.103581
2107			Hippeastrine	-24.7276	58.5784	316.32			4.31117	2.59088	1.18749	0.00260057	0.00323135	1.66398	0.734634
2109					58.5868	746.504			0.160346	0.125903	1.08322	0.0363594	0.0176582	1.27357	0.348874
2110					58.5996	571.473			1.63014	1.85162	0.852835	0.13482	0.0458922	0.880387	-0.183791
2112					58.6091	761.516			0.208253	0.21663	0.690182	0.270603	0.0790098	0.961331	-0.0568951
2113			8-Hydroxyluteolin 4'-methyl ether 8-glucoside-3'-sulfate	-3.76589	58.6167	559.471			0.210704	0.171237	1.03205	0.0484592	0.021537	1.23048	0.299219
2114					58.6167	572.476			0.667871	0.763051	0.813666	0.163796	0.0535029	0.875264	-0.192209
2116					58.62	764.544			0.205192	0.323704	1.17294	0.00576494	0.00533764	0.633887	-0.657702
2118			Violaceinic acid	-16.1358	58.6256	374.363			0.610957	0.354285	1.15669	0.0235388	0.0132243	1.72448	0.78616
2119			Quinolite	-20.4203	58.6272	168.123			0.0413891	0.0312421	0.723996	0.258655	0.0762788	1.32479	0.405762
2122					59.4441	200.086			0.144157	0.170059	0.472948	0.445285	0.116653	0.847689	-0.238393
2123					59.4836	565.245			0.112298	0.072425	0.963612	0.0634354	0.0263216	1.55054	0.632768
2124					59.488	566.247			0.0253551	0.0131909	0.63074	0.149786	0.0498307	1.92216	0.942729
2125			3-hydroxy-2-[4-hydroxy-3-(sulfooxy)phenyl]-5-sulfino-3,4-dihydro-2H-1-benzopyran-7-olate	4.13509	59.5243	418.389			0.0972771	0.0466979	1.25501	0.000145987	0.000651395	2.08312	1.05874
2126					59.5421	398.362			0.0455348	0.238345	1.02633	0.262213	0.0770912	0.191046	-2.38801
2127			Capensinidin	0.753774	59.556	346.331			1.57911	1.22497	1.0384	0.0441875	0.0202096	1.2891	0.366365
2128					59.9012	290.211			0.666173	6.73999	1.06179	0.29895	0.0854588	0.0988389	-3.33878
2130			11-Deoxytetrodotoxin	24.8305	60.304	304.283			1.2261	0.936766	0.75765	0.239965	0.0719288	1.30887	0.38832
2131					60.3063	289.292			2.5518	2.06414	1.04742	0.0389593	0.0185399	1.23625	0.305974
2132			Aucubin	-6.70034	60.332	347.335			0.268281	0.21815	1.03144	0.0432249	0.019912	1.2298	0.298427
2133					60.3411	592.264			0.296096	1.25697	1.16653	0.112058	0.0397875	0.235564	-2.08581
2134					60.77	699.285			0.0860232	0.0579956	1.1927	0.00363307	0.00398316	1.48327	0.568782
2135					60.7702	591.261			0.687213	3.27601	1.24332	0.0256173	0.0139784	0.209771	-2.25311
2136			4-Oxoproline	8.68432	60.7874	130.122			0.055216	0.0609946	0.214432	0.661281	0.161601	0.905261	-0.143594
2137					61.1737	274.274			195.799	92.9339	1.24109	0.000791769	0.00156839	2.10686	1.0751
2138					61.2031	170.071			0.0472037	0.0675555	1.07644	0.0279643	0.0147795	0.698739	-0.517174
2139			Phloretin	1.55391	61.2055	275.276			36.3294	16.7904	1.23955	0.000726876	0.00149642	2.16369	1.1135
2140					61.2079	550.254			0.294356	0.473233	1.25667	8.50249e-05	0.000497672	0.62201	-0.684989
2141			L-Tyrosine methyl ester 4-sulfate	-21.2354	61.224	276.28			3.0767	1.39338	1.23978	0.000730221	0.00150027	2.20808	1.14279
2142					61.2312	390.358			0.185293	5.3695e-05	1.26469	0.00389886	0.00416025	3450.85	11.7527
2143					61.2331	271.962			0.165211	0.0705409	1.15648	0.0216488	0.0124987	2.34205	1.22777
2144			Phthalide	-6.77487	61.2331	272.918			0.0778272	0.048661	0.944276	0.0490211	0.0217081	1.59937	0.677508
2145			N-Hydroxy-MeIQx	8.85041	61.234	230.247			0.151793	0.0495551	1.25429	3.6862e-05	0.000337582	3.06312	1.615
2146			N-Acetoxy-IQ	-1.73568	61.2341	257.267			0.101604	0.0524184	1.02633	0.0213032	0.0123617	1.93833	0.954814
2148					61.2352	256.263			0.800861	0.403538	1.20772	0.00465536	0.00466758	1.9846	0.988847
2149			Tauropine	22.9013	61.2353	198.221			0.0765968	0.0232788	1.19874	0.000620556	0.00136544	3.29042	1.71827
2150					61.2358	356.264			0.139747	0.0719103	0.971233	0.0702198	0.028324	1.94335	0.958543
2151					61.2364	212.237			0.0534822	0.0242704	1.19475	0.00760156	0.00631046	2.2036	1.13986
2152					61.7937	124.024			0.0958533	0.0839951	0.825919	0.161244	0.0528433	1.14118	0.190524
2153					61.9203	929.6			0.268258	0.180179	0.884645	0.123841	0.0430117	1.48885	0.574194
2154					62.0048	624.289			0.164153	0.831348	0.418452	0.27821	0.0807369	0.197454	-2.34041
2155					62.0584	165.051			3.0775	2.89561	0.461015	0.482709	0.124565	1.06282	0.0878929
2156			TG(18:0/22:5(4Z,7Z,10Z,13Z,16Z)/o-18:0)	14.8355	62.0773	924.567			0.457662	0.659244	1.01704	0.117696	0.0413479	0.694223	-0.526529
2157			TG(15:0/20:1(11Z)/24:1(15Z))	-3.19243	62.0784	958.608			0.0039932	0.00895229	0.643546	0.336858	0.093952	0.446053	-1.16471
2158					62.0816	183.061			0.17627	0.160561	0.776448	0.213233	0.0655228	1.09783	0.134658
2160					62.0859	206.077			2.38066	2.25328	0.526243	0.453573	0.118396	1.05653	0.0793336
2161			3-Bromo-2Z-heptenoic acid	10.5153	62.0859	208.074			0.135932	0.0559005	0.961517	0.0405621	0.019066	2.43168	1.28195
2162			TG(16:1(9Z)/24:1(15Z)/o-18:0)	10.819	62.0859	930.611			0.135135	0.0635277	1.13406	0.00589044	0.00540703	2.12718	1.08894
2163			fluvoxamino acid	11.7168	62.0889	319.303			6.77225	3.139	1.24833	0.000788357	0.00156474	2.15745	1.10933
2164			TG(18:0/22:4(7Z,10Z,13Z,16Z)/o-18:0)	16.1283	62.0946	926.584			0.66444	0.59007	0.216877	0.724655	0.173965	1.12604	0.171254
2165			TG(18:1(11Z)/22:2(13Z,16Z)/o-18:0)	11.184	62.0948	928.596			0.490783	0.375684	0.865746	0.136426	0.0463038	1.30637	0.385566
2166					62.1062	927.586			0.250445	0.296198	0.40888	0.428042	0.113181	0.845534	-0.242066
2168			Protodeoxyviolaceinic acid	7.00137	62.5085	342.372			0.0243923	0.0912294	1.23063	0.00147973	0.0022952	0.267373	-1.90307
2171					62.7319	925.571			0.266923	0.342755	0.89038	0.117985	0.0414271	0.778758	-0.360754
2172					62.9375	228.17			0.112104	0.204514	0.887507	0.256002	0.0756701	0.548145	-0.86737
2174			Proacacipetalin	-20.6788	62.9488	260.258			0.202022	0.0912002	1.23861	0.000912562	0.00170027	2.21515	1.1474
2175			Acetyl-CoA	-8.8546	62.9552	810.571			0.222598	0.105243	1.16811	0.00451912	0.00457863	2.11508	1.08071
2176					62.9614	362.326			5.37518	2.46829	1.26072	1.28684e-05	0.000212904	2.1777	1.1228
2177					62.9676	218.092			0.308438	0.222092	1.06793	0.0380605	0.0182392	1.38879	0.473825
2178			Antirrhinoside	-21.4772	62.9676	363.329			1.12969	0.477677	1.24948	5.88023e-05	0.000418641	2.36495	1.24181
2179			Tetraphenylarsonium	6.24002	63.3416	384.347			0.0319308	0.240416	1.17822	0.13134	0.0449917	0.132815	-2.91251
2180					63.7938	902.582			0.0606844	0.0863531	0.700807	0.247483	0.0736959	0.702747	-0.508923
2181					63.8129	95.0858			0.43649	1.08571	1.18146	0.0593892	0.0250718	0.402033	-1.31461
2182			D-Erythroascorbic acid 1'-a-D-glucoside	-12.4147	63.8129	309.242			2.33937	6.64519	1.1909	0.0592208	0.0250188	0.352039	-1.50619
2183					63.8129	327.252			2.46105	6.92354	1.19662	0.0509855	0.0223353	0.355461	-1.49224
2184			Sulfite	-0.912723	63.8156	81.0702			0.0918408	0.264395	1.18364	0.0598809	0.025226	0.347363	-1.52549
2185			Lamivudine-monophosphate	4.86897	63.8156	310.245			0.450445	1.31188	1.18824	0.0577889	0.0245654	0.343359	-1.54221
2186			4-(6-carboxy-2,3,4-trihydroxyphenoxy)-4',5,5',6,6'-pentahydroxy-[1,1'-biphenyl]-2,2'-dicarboxylic acid	-1.4634	63.8156	507.335			1.51398	4.03914	1.20245	0.0460848	0.0208001	0.374827	-1.4157
2188					63.8156	631.437			0.456985	1.04481	1.10364	0.0274854	0.0146201	0.437384	-1.19303
2189			Fluazifop	-22.0278	63.8168	328.255			0.496204	1.41911	1.20294	0.0503608	0.0221276	0.349659	-1.51598
2190					63.818	900.567			0.0843861	0.105725	0.976439	0.0755658	0.0298261	0.798164	-0.325243
2191			6-{[6,7,11,12,13,22,23-heptahydroxy-3,16-dioxo-21-(3,4,5-trihydroxybenzoyloxy)-2,17,20-trioxatetracyclo[17.3.1.0tricosa-4,6,8,10,12,14-hexaen-8-yl]oxy}-3,4,5-trihydroxyoxane-2-carboxylic acid	-14.4608	63.8312	811.575			0.102505	0.0321061	1.23387	0.0230599	0.0130441	3.1927	1.67478
2192			7,8-Didemethyl-8-hydroxy-5-deazariboflavin	9.56162	64.1917	364.333			0.222353	0.618244	1.24271	0.00224497	0.0029546	0.359652	-1.47533
2193					64.2016	599.411			1.86072	2.72423	0.770514	0.24481	0.0730702	0.683025	-0.54999
2195					64.242	798.57			0.0124478	0.00102526	1.06222	0.0118539	0.00840705	12.1412	3.60184
2196			2-(2,5-dihydroxy-4-methoxyphenyl)-3,5,6,7-tetrahydroxy-4H-chromen-4-one	10.0799	64.4239	349.274			0.243308	0.513374	1.08651	0.0310563	0.0157845	0.473939	-1.07723
2197			N-Benzoylanthranilate	-6.88408	64.469	242.248			0.120333	0.0829023	1.02001	0.0319392	0.0160732	1.4515	0.537549
2198					64.4717	812.584			0.0366935	5.3695e-05	1.26288	0.0237899	0.0133177	683.368	9.41652
2199			Formyl-CoA	4.71278	64.5361	796.555			0.0688275	0.033478	1.19082	0.00636699	0.00565999	2.05591	1.03977
2200					64.5763	149.132			0.0967632	0.34449	1.15968	0.0887301	0.0334613	0.280888	-1.83193
2201			2-Amino-1,2-bis(p-chlorophenyl)ethanol	6.41641	64.5896	283.174			0.0519814	0.078519	0.224248	0.533583	0.13532	0.662022	-0.595049
2202			Albendazole-beta-hydroxysulphone	13.8397	64.6005	314.341			0.0429205	0.0561665	1.07242	0.0318179	0.0160293	0.764166	-0.388042
2203					64.6005	489.306			0.227801	0.601484	1.18823	0.0543234	0.0234442	0.378732	-1.40075
2204			3-Nitroacrylate	-19.3231	64.6332	118.065			0.469564	1.28116	1.19862	0.0438838	0.0201162	0.366516	-1.44805
2206					64.6386	300.201			0.0777772	0.123882	0.470883	0.446916	0.116994	0.627833	-0.671547
2207			m-Carboxyphenyl phenylacetamidomethylphosphote	-16.051	64.6461	350.277			0.0328364	0.0717588	1.09153	0.0436134	0.0200326	0.457595	-1.12786
2208			5,6-Dihydro-5-fluorouracil	5.36673	64.665	133.101			0.18352	0.526598	1.20051	0.0502379	0.022088	0.348501	-1.52076
2209					64.6659	91.0545			0.346246	0.986714	1.21304	0.0413595	0.0193229	0.350908	-1.51084
2210					64.6659	123.117			0.0932283	0.257457	1.18022	0.0555461	0.0238437	0.362112	-1.46549
2212			2,6-Dichloro-4'-biphenylol	18.4876	64.6726	240.109			0.0400216	0.110052	0.839512	0.319573	0.0900902	0.36366	-1.45934
2213					64.6779	156.102			0.0236027	0.0328837	0.849986	0.236386	0.0710795	0.717763	-0.478421
2214					64.683	182.126			0.139383	0.487518	1.09657	0.134617	0.04584	0.285903	-1.8064
2215					64.683	247.246			0.534702	0.57119	0.513572	0.444532	0.116497	0.936119	-0.0952355
2216					64.7033	290.268			11.6842	3.58685	1.02066	0.00621332	0.00558018	3.25749	1.70376
2217					64.7363	303.232			0.00645251	0.0192619	1.17713	0.0210021	0.0122411	0.334988	-1.57782
2218			11,15-dihydroxy-17,18-dimethoxy-6,8,20-trioxapentacyclo[10.8.0.0icosa-1(12),2(9),4,10,14(19),15,17-heptaen-13-one	16.1821	64.7363	371.326			0.00730075	0.068691	1.19182	0.133259	0.0454895	0.106284	-3.234
2219					64.8594	679.287			4.60785e-05	0.278335	1.2147	0.305944	0.0870197	0.000165551	-12.5604
2220					65.0063	181.122			1.32582	4.51773	1.13549	0.117332	0.0412483	0.29347	-1.76872
2221					65.0809	833.528			4.60785e-05	5.3695e-05	1.10341	0.0283453	0.0149048	0.858152	-0.220694
2222					65.0919	901.569			0.0223369	0.0313925	0.413958	0.496223	0.127419	0.711538	-0.490987
2223					65.1019	838.559			4.60785e-05	0.000860019	0.603488	0.418901	0.111344	0.0535784	-4.2222
2224					65.2858	625.262			0.117996	0.342679	1.17224	0.0867696	0.0329193	0.344332	-1.53813
2225					65.4255	170.117			0.104718	0.144263	1.19241	0.00664395	0.0058086	0.725881	-0.462194
2226					65.4255	187.144			0.148778	0.108455	1.12131	0.0299758	0.0154403	1.3718	0.45607
2227			Acetyl citrate	6.6423	65.4255	233.153			0.151636	0.928511	1.15412	0.101655	0.0369739	0.16331	-2.61431
2228			Debromohymenialdisine	-10.0514	65.4392	246.242			4.00391	4.30546	0.702515	0.236463	0.071098	0.929961	-0.104757
2231			3,5,7-trihydroxy-2-(4-hydroxy-3,5-dimethoxyphenyl)-5H-chromen-5-yl	22.9733	65.4976	332.315			0.956643	0.849374	0.41602	0.610202	0.151308	1.12629	0.171582
2232			C.I. Pigment Blue 63	1.23541	65.5086	450.379			0.00793069	5.3695e-05	1.25202	0.0816047	0.0314597	147.699	7.20651
2233					65.5151	409.293			0.122856	0.353958	1.19505	0.0136502	0.00926777	0.347092	-1.52661
2234					65.5177	552.301			0.0162827	0.0454874	0.264371	0.329448	0.0923002	0.357961	-1.48213
2235			Sulfadimethoxine sodium	2.13753	65.5311	333.319			0.179667	0.174378	0.184498	0.913006	0.209593	1.03033	0.043106
2237					65.5332	390.279			0.440056	1.83619	0.996881	0.167211	0.0543785	0.239657	-2.06096
2239					65.59	179.054			0.02455	0.0617678	1.07386	0.112259	0.0398435	0.397456	-1.33113
2242			Bromobutide	-2.12	65.9377	313.252			0.195121	0.206481	0.469762	0.455502	0.118802	0.944985	-0.081637
2244			5-Hydroxydantrolene	10.2951	66.1747	331.263			0.0503158	0.0488687	0.286006	0.723197	0.173685	1.02961	0.0420985
2246			Clomeprop	21.9932	66.2809	325.216			0.449703	2.73428	1.14818	0.106169	0.0381814	0.164469	-2.60411
2247					66.3113	609.27			16.7851	36.1295	0.514291	0.329549	0.0923228	0.464583	-1.10599
2248					66.3495	611.277			1.37494	2.95081	0.545123	0.322109	0.09066	0.465953	-1.10174
2249			{[(4E)-5-(4-methoxyphenyl)-3-oxopent-4-en-1-yl]oxy}sulfonic acid	19.355	66.3641	287.313			0.0650298	5.3695e-05	1.26425	0.00554375	0.00521238	1211.1	10.2421
2250			2-Protocatechoylphloroglucinolcarboxylate	-19.2101	66.3672	307.226			0.235989	1.24215	1.16471	0.0906789	0.0339937	0.189985	-2.39604
2251					66.3672	469.28			0.0730804	0.453219	1.19693	0.0858061	0.0326505	0.161247	-2.63265
2252					66.3748	325.236			1.01058	6.00068	1.18244	0.0851425	0.0324645	0.168411	-2.56994
2253					66.3762	406.303			0.0298775	0.164771	1.25318	0.000389656	0.00105203	0.181327	-2.46333
2254					66.3762	417.279			0.0510706	0.309826	1.0974	0.157906	0.0519742	0.164837	-2.60089
2255					66.3762	584.378			0.245502	0.655771	1.25912	1.4928e-05	0.000224835	0.374371	-1.41746
2256					66.3762	585.383			0.0664716	0.180622	1.25097	0.0106103	0.00779011	0.368015	-1.44216
2257					66.3769	295.242			0.0078637	0.0398081	1.13559	0.0011012	0.00191026	0.19754	-2.33978
2258					66.3824	504.317			0.774309	4.61995	1.20493	0.0677814	0.0276173	0.167601	-2.5769
2259					66.3866	408.29			0.414311	1.15678	1.17817	0.0159186	0.010272	0.35816	-1.48133
2260					66.3894	233.189			0.392849	2.44476	1.19391	0.0807261	0.031221	0.16069	-2.63765
2261					66.3915	145.101			0.132168	0.491561	1.24499	0.0179543	0.0110941	0.268874	-1.895
2264			Calcium formate	-17.0833	66.4298	131.118			0.112242	0.3274	1.21861	0.00561584	0.00525363	0.34283	-1.54444
2265					66.4298	229.075			0.0211168	0.019136	0.131393	0.796167	0.187808	1.10351	0.142102
2267					66.5542	617.419			0.234338	0.543848	1.216	0.00500294	0.00488912	0.430889	-1.21461
2268					66.726	364.264			0.732566	2.02765	1.16725	0.0914155	0.0341933	0.361288	-1.46878
2271					67.1086	586.394			0.00692123	0.0204029	0.98482	0.10849	0.0387936	0.339228	-1.55967
2273					67.2279	164.067			0.0742136	0.0567896	0.647436	0.296565	0.0849232	1.30682	0.386057
2274					67.2307	391.283			0.177795	0.607555	1.23326	0.0422512	0.0196066	0.29264	-1.7728
2276					67.6124	227.175			0.00299903	0.0101412	0.219441	0.497518	0.127691	0.295729	-1.75765
2277			N-Acetylaspartylglutamylglutamate	19.0898	67.6124	434.383			0.0330149	0.0074973	0.815778	0.0139139	0.00938984	4.40357	2.13867
2279					67.881	270.229			0.00862593	0.00857614	0.300295	0.99099	0.223494	1.00581	0.00835194
2280			3-[3,5-dihydroxy-4-(sulfooxy)benzoyloxy]-4,5-dihydroxybenzoic acid	-7.66943	67.9138	403.284			0.172905	0.54801	1.25491	0.000152259	0.000667218	0.315514	-1.66423
2281					67.9466	568.227			0.000471142	5.3695e-05	0.48807	0.42996	0.113564	8.77442	3.1333
2282					68.0135	305.247			4.60785e-05	0.0663383	1.26479	0.000405976	0.00107041	0.000694599	-10.4915
2283					68.0718	139.087			0.561126	0.548795	0.174162	0.92904	0.212492	1.02247	0.0320561
2284			6-(alpha-D-Glucosaminyl)-1D-myo-inositol 1,2-cyclic phosphate	8.34254	68.0761	404.287			0.039565	0.132894	1.24077	0.00109296	0.00190135	0.297717	-1.74799
2285					68.0805	169.101			0.0186865	0.0277026	1.03036	0.0415031	0.0193689	0.674538	-0.568028
2286					68.0805	583.367			0.0510472	0.140331	1.22682	0.000594661	0.00133077	0.363762	-1.45893
2287					68.0845	570.364			0.0258233	0.0793913	1.24448	0.000148182	0.000656997	0.325267	-1.6203
2288			Tellimagrandin I	15.6526	68.1011	787.577			0.100544	0.0131338	1.25769	4.38377e-05	0.000364464	7.65541	2.93648
2289			FADH2	17.7918	68.1011	788.587			0.0991889	0.0130192	0.953681	0.168076	0.0545993	7.61869	2.92954
2290			6-Thioguanosine monophosphate	-16.0264	68.1026	380.287			0.106007	0.363954	1.26078	4.6629e-05	0.000373882	0.291266	-1.77959
2291			Luteolin	-23.441	68.1041	287.237			0.0602838	0.311232	1.24537	0.000206021	0.000782696	0.193694	-2.36815
2292					68.1044	108.056			0.84012	1.33371	0.933721	0.053259	0.023093	0.629913	-0.666776
2293			2-O-(alpha-D-Mannosyl)-D-glycerate	4.15679	68.1203	269.226			0.0365913	0.10707	1.23761	0.0191185	0.0115392	0.34175	-1.54898
2294					68.1251	558.365			0.314256	1.02571	1.26413	1.4064e-06	0.000116818	0.306377	-1.70662
2295					68.1251	657.282			0.0580517	0.0628457	0.461688	0.926449	0.212025	0.923718	-0.114475
2296					68.1343	334.295			0.22687	0.160969	1.17261	0.00509088	0.00494341	1.40941	0.495089
2298					68.331	710.557			0.0487902	0.0318991	1.04486	0.0360684	0.0175573	1.52951	0.613074
2299					68.7335	146.98			0.723776	0.844749	0.973135	0.0784634	0.0306161	0.856795	-0.222979
2301					68.8538	656.278			0.268944	0.00594246	1.23927	4.25903e-06	0.000158123	45.2581	5.5001
2304					68.8826	265.252			0.0625082	0.0862631	1.14035	0.0373286	0.0179911	0.724623	-0.464698
2310			3'-Deoxydihydrostreptomycin 6,3-bis-phosphate	14.5447	68.9915	728.568			0.0475151	0.0319213	0.834804	0.165644	0.0539778	1.48851	0.573866
2312			FAD	17.7476	69.0032	786.571			0.278232	0.0627302	1.22335	0.00150096	0.00231532	4.43538	2.14906
2314					69.2617	208.169			0.153872	1.0094	1.24215	0.000368299	0.00102659	0.152438	-2.7137
2315					69.3964	256.144			0.236213	0.28924	0.489708	0.427846	0.113142	0.816668	-0.292178
2316					69.5236	365.267			0.293117	0.756029	1.08332	0.0455127	0.02062	0.387706	-1.36696
2317					69.6921	344.228			0.0558959	0.0909227	0.14435	0.582869	0.145675	0.614763	-0.701898
2318					69.7193	137.096			0.136105	0.421899	1.09687	0.0109059	0.00793855	0.322602	-1.63217
2323			4,4'-Methylene-bis-(2-chloroaniline)	5.64482	69.8195	268.163			0.0745551	0.0656643	0.388029	0.732053	0.175379	1.1354	0.183198
2324			2,3-Dihydroxybenzoate	-10.8477	69.8286	155.126			0.0648726	0.0838935	0.799219	0.207965	0.0642655	0.773273	-0.37095
2325			4-Hydroxylamino-2,6-dinitrotoluene	0.0522988	69.8286	214.155			2.71269	2.76006	0.0516142	0.936396	0.213814	0.982837	-0.0249753
2327					69.831	524.381			0.0471388	0.117515	1.25396	6.16146e-05	0.000427638	0.401129	-1.31786
2328			Monoglyceride citrate	2.12759	69.8313	267.21			0.00974981	0.0492884	1.24648	0.00036055	0.00101695	0.197812	-2.3378
2329					69.8317	180.102			0.046884	0.0406859	0.463943	0.593921	0.147963	1.15234	0.204565
2330			N-Dimethyl-2-aminoethylphosphote	-11.0489	69.8376	154.122			0.972858	0.992848	0.0266517	0.918664	0.210618	0.979866	-0.0293439
2334			Glycerone sulfate	2.96054	69.8401	171.149			2.69293	2.70118	0.0910489	0.988381	0.223037	0.996946	-0.00441232
2335					69.8407	215.158			0.252694	0.976154	1.17728	0.0713938	0.0286592	0.258867	-1.94972
2336					69.8425	556.348			0.145478	0.568145	1.26198	3.98515e-05	0.000349743	0.256057	-1.96546
2337					69.8491	544.348			0.00691987	0.0285756	1.14654	0.0100212	0.00750515	0.24216	-2.04597
2338			Salicin 6-phosphate	14.6226	69.8496	367.27			0.145292	0.144556	0.12219	0.975089	0.2207	1.00509	0.00732658
2339					69.8556	126.128			0.0220894	0.0288906	0.882634	0.119725	0.0419016	0.764586	-0.387249
2340			UDP-D-xylose	-13.5504	70.0984	537.276			0.310506	1.03013	1.23767	0.0272459	0.0145397	0.301424	-1.73013
2341			4'-O-Demethylrebeccamycin	-13.2063	70.1416	557.351			0.0414238	0.178753	1.25472	0.000190073	0.000751778	0.231737	-2.10944
2342			UDP-L-Ara4O	3.26367	70.4388	535.269			4.78406	15.4358	1.24162	0.0229556	0.0130046	0.309933	-1.68997
2343					70.4388	536.274			1.79573	5.791	1.24334	0.0199161	0.0118324	0.310089	-1.68924
2344			Rhein	-24.4003	70.555	285.221			0.049822	0.118129	1.1881	0.0128183	0.00887361	0.421758	-1.24551
2345					70.6725	158.092			0.0979258	0.0791642	0.652113	0.337383	0.0940688	1.237	0.306841
2346					70.6938	345.3			0.0423552	0.109704	1.25773	0.000103054	0.000540582	0.386085	-1.37301
2347			2-{[hydroxy({3,4,8,9,10-pentahydroxy-6-oxo-6H-benzo[c]chromen-1-yl})methylidene]amino}acetic acid	7.20135	70.7031	378.271			0.041786	0.144374	1.2559	9.72895e-06	0.000190653	0.289429	-1.78872
2348					70.708	760.557			0.15674	0.0422275	1.09095	0.173698	0.0560211	3.71179	1.89211
2350			Sulfoquinovose	-4.24155	70.9605	245.226			0.156786	0.210717	1.01691	0.0775035	0.0303564	0.74406	-0.42651
2351					70.9605	522.365			0.212087	0.453469	1.25246	0.000113072	0.000560783	0.4677	-1.09634
2353					71.1492	775.576			0.0554674	0.00206756	1.09622	0.00249719	0.00314951	26.8275	4.74564
2356					71.274	523.366			0.051607	0.10849	1.24321	0.000714515	0.00148207	0.475684	-1.07192
2357					71.2915	474.315			0.0292736	0.178588	1.24471	0.00169983	0.00249427	0.163916	-2.60897
2358					71.4052	337.273			0.287198	0.566561	1.21933	0.00328306	0.00373485	0.506915	-0.980183
2359			Lulicozole	-1.52717	71.4133	355.284			0.147712	0.250471	1.15282	0.0227978	0.0129445	0.589736	-0.761859
2360					71.5364	116.071			0.121807	0.142332	0.855853	0.129927	0.0446227	0.855793	-0.224666
2361			Muramic acid	-4.89842	71.5421	252.24			0.0243636	0.0422846	1.07517	0.0198066	0.0117927	0.576182	-0.795405
2362			Thiadiazolidinethione	-4.61129	71.5477	343.283			0.196026	0.378538	1.22862	0.00161515	0.00241984	0.517851	-0.949392
2364			3,4-Dihydroxyphenylglycol O-sulfate	13.8777	71.5501	251.237			0.178508	0.324309	1.23473	0.00104092	0.00184392	0.550425	-0.861383
2365			3,4,5-trihydroxy-6-(1-oxo-1H-isochromene-3-carbonyloxy)oxane-2-carboxylic acid	-4.64107	71.5579	367.284			0.237735	0.23781	0.0900784	0.998226	0.224759	0.999682	-0.000458413
2367					71.5632	508.348			0.858441	1.09461	0.89402	0.182314	0.058161	0.784245	-0.350624
2370			CGS 7181	-15.2784	71.7946	407.356			0.118983	0.0427131	1.16155	0.00214661	0.00287392	2.78563	1.478
2371					71.7946	761.56			0.061125	0.00221274	1.0692	0.000399013	0.00106268	27.6241	4.78785
2373			2-hydroxy-3-[4-(sulfooxy)phenyl]propanoic acid	-3.94234	71.8234	263.236			0.383325	0.551565	1.09513	0.032087	0.0161279	0.694978	-0.52496
2374					71.8527	314.277			0.254533	0.207665	1.0455	0.0315982	0.0159537	1.22569	0.293597
2378			Fosetyl	-6.77709	72.0942	111.055			2.31033	1.91763	0.638629	0.348095	0.0964348	1.20478	0.268774
2380			2-Hydroxy-6-oxo-6-phenylhexa-2,4-dienoate	-12.1211	72.1042	219.21			0.235719	0.516677	0.646602	0.255771	0.0756169	0.456222	-1.13219
2381			Vicianose	-16.2424	72.2532	313.273			1.4101	1.26502	0.548296	0.346286	0.0960372	1.11468	0.156636
2382					72.2653	491.321			0.0517163	0.0553976	0.220941	0.699615	0.169132	0.933548	-0.0992042
2384					72.3617	510.365			0.755639	0.594229	0.957944	0.127354	0.0439462	1.27163	0.34668
2385					72.3676	220.214			0.0267569	0.0376402	0.0302795	0.608339	0.150927	0.710858	-0.492366
2387					72.4001	231.211			0.235864	0.581395	1.25845	6.13906e-05	0.000426938	0.405686	-1.30156
2388					72.4001	341.268			0.323986	0.79473	1.25195	0.0090289	0.00702913	0.407668	-1.29453
2389					72.4001	521.351			0.188841	0.484128	1.25771	8.43424e-05	0.000495852	0.390063	-1.35822
2393					72.4008	331.284			0.573374	0.564556	0.189281	0.746009	0.178084	1.01562	0.0223588
2396					72.41	330.272			0.22405	0.317837	1.12602	0.026066	0.0141356	0.704922	-0.504465
2398			6-Demethylsterigmatocystin	-22.6229	72.4225	311.258			0.970231	1.67456	1.2118	0.00401255	0.00423924	0.579396	-0.787379
2399					72.5336	323.257			0.229107	0.590413	1.26385	4.71871e-06	0.000162625	0.388046	-1.3657
2400			(x)-1,2-Propanediol 1-O-b-D-glucopyranoside	-24.4751	72.5545	239.236			0.124193	0.102444	0.450155	0.437126	0.114988	1.2123	0.277752
2401			Nifurthiazole	4.91658	72.6338	255.231			0.030988	0.0532361	1.15621	0.0665087	0.0272428	0.582085	-0.780698
2403					72.7472	740.426			0.00337634	0.0013939	0.796858	0.373595	0.101947	2.42222	1.27633
2407					72.9328	572.299			0.0254079	0.0322423	0.500911	0.423508	0.112272	0.788031	-0.343676
2408					72.9623	237.221			1.21107	2.1069	1.25169	0.000192448	0.000756541	0.574813	-0.798836
2409					73.226	312.261			0.172099	0.309637	1.09391	0.0315062	0.0159251	0.555809	-0.847339
2410			Sepiapterin	7.33742	73.2318	238.224			0.156095	0.283213	1.08191	0.0289792	0.0151146	0.551158	-0.859462
2411					73.2643	881.588			0.116803	0.120518	0.102941	0.949145	0.216096	0.96918	-0.0451629
2412					73.2647	353.268			1.79805	3.04836	1.04735	0.12378	0.0429954	0.58984	-0.761604
2413			5-(3',4',5'-Trihydroxyphenyl)-gamma-valerolactone-3'-O-sulphate	24.236	73.2706	305.288			0.433835	0.258279	1.11392	0.0087246	0.00687553	1.67972	0.748217
2414			D-Galactose 6-sulfate	-22.5781	73.2722	261.221			0.667302	1.13179	1.14805	0.0718866	0.028799	0.589601	-0.762188
2415					73.2957	304.284			2.42583	1.93498	0.824331	0.13874	0.046893	1.25367	0.326161
2416					73.2957	354.272			0.369856	0.651876	1.06749	0.0564824	0.0241467	0.567371	-0.817635
2418			dTDP-3-amino-3,4,6-trideoxy-D-glucose	-8.38272	73.3839	532.348			1.2326	2.2982	1.15926	0.0625538	0.026053	0.536335	-0.898795
2419					73.6167	880.584			0.14865	0.19729	0.358917	0.559497	0.140787	0.753463	-0.408392
2420					73.6167	997.647			0.00979403	0.0144252	0.102489	0.601953	0.149617	0.678954	-0.558615
2421					73.6286	121.101			0.652209	1.82239	1.22532	0.0293366	0.0152323	0.357886	-1.48243
2424					73.8012	224.164			1.50708	7.76148	1.2502	0.0231511	0.0130786	0.194174	-2.36458
2426					73.956	582.403			0.168045	0.382675	1.1604	0.0184197	0.0112745	0.439133	-1.18727
2427					74.0774	84.0447			0.0516025	0.148064	1.15411	0.0897868	0.0337507	0.348514	-1.52071
2429					74.1221	225.168			0.220747	0.964652	1.23403	0.0357149	0.017434	0.228836	-2.12761
2430					74.1278	534.363			0.996303	1.76654	1.2163	0.00408073	0.00428597	0.563986	-0.826268
2432			Bowdichione	12.2086	74.1555	299.258			0.0702009	0.0625158	0.593041	0.36343	0.0997697	1.12293	0.16727
[truncated: 6,029 more rows]

## Sheet: Cd-EM-POS
id	MS2 name	MS2 score	MS1 name	MS1 ppm	rt	mz	SuperClass	type	MEAN Cd	MEAN EM	VIP	P-VALUE	Q-VALUE	FOLD CHANGE	LOG_FOLDCHANGE
1	L-Alanine	1			364.205	90.0553	Organic acids and derivatives	forward	0.198869	13.8111	1.15812	0.00821126	0.00329169	0.0143993	-6.11786
2	Choline	0.999984			579.495	104.107	Organic nitrogen compounds	forward	0.120536	2.054	1.10755	0.153658	0.0277236	0.0586833	-4.09091
3	Adenine	0.99992			253.516	136.062	Organoheterocyclic compounds	forward	1.53712	10.2739	1.12761	0.0321247	0.00814821	0.149614	-2.74068
4	Turanose	0.999906			416.977	365.105	Lipids and lipid-like molecules	forward	0.0738393	2.37225	1.15988	0.00107637	0.000897063	0.0311263	-5.00572
5	L-Alloisoleucine	0.999891			292.949	132.102	Organic acids and derivatives	forward	1.04448	3.4435	1.14141	0.000234856	0.000347281	0.303319	-1.72109
6	Morpholine	0.99987			218.467	88.0761	Organoheterocyclic compounds	forward	0.331718	0.449954	0.499469	0.393375	0.061907	0.737226	-0.439821
9	Absintholide	0.999769			74.6894	527.261	Lipids and lipid-like molecules	forward	0.000644627	0.496532	1.10811	0.0125336	0.00430924	0.00129826	-9.5892
10	Hypoxanthine	0.999676			148.525	137.046	Organoheterocyclic compounds	forward	0.0878354	0.0217979	1.08941	0.00241305	0.0015106	4.02954	2.01061
11	Diethanolamine	0.999652			331.49	106.086	Organic nitrogen compounds	forward	1.19412	0.413903	1.11287	0.000729012	0.00069499	2.88502	1.52858
13	Oleamide	0.999408			224.534	282.278	Lipids and lipid-like molecules	forward	0.229456	0.138659	1.13058	0.00166722	0.0011786	1.65482	0.726672
14	5-Methylcytidine	0.999393			269.227	258.108	Nucleosides, nucleotides, and analogues	forward	0.0651777	0.307197	1.13503	0.000432794	0.000503446	0.212169	-2.23671
15	Cytosine	0.999287			184.577	112.051	Organoheterocyclic compounds	forward	0.216513	0.175277	0.738966	0.173475	0.0307097	1.23526	0.304813
17	2-Aminoisobutyric acid	0.999059			48.2824	104.071	Organic acids and derivatives	forward	0.0749897	0.42675	1.14954	0.0166602	0.00516904	0.175723	-2.50863
18	Cytarabine	0.999001			256.084	244.092	Nucleosides, nucleotides, and analogues	forward	0.126534	0.459014	1.13386	0.000265424	0.000374328	0.275666	-1.85901
19	Alanyl-Leucine	0.998962			250.823	203.139	Organic acids and derivatives	forward	0.157467	0.527516	1.12257	0.00245407	0.00152725	0.298507	-1.74416
20	Isonicotinic acid	0.998835			231.239	124.039	Organoheterocyclic compounds	forward	0.188796	2.04212	1.15748	3.26395e-05	0.000115288	0.0924513	-3.43516
21	Thiamine	0.998762			380.233	265.112	Organoheterocyclic compounds	forward	0.1641	0.373998	1.11285	0.0014108	0.00106341	0.438772	-1.18846
22	Phenol glucuronide	0.998672			336.769	293.063	Organic oxygen compounds	forward	0.00336321	0.247644	1.01101	0.00273853	0.00163754	0.0135808	-6.20229
23	L-Proline	0.998175			328.193	116.071	Organic acids and derivatives	forward	2.88752	6.993	1.0312	0.048703	0.0110848	0.412916	-1.27608
24	Betaine	0.998022			289.43	118.086	Organic acids and derivatives	forward	0.481736	0.418522	0.0699339	0.739981	0.109044	1.15104	0.20294
25	4-Guanidinobutanoic acid	0.997862			442.669	146.092	Organic acids and derivatives	forward	0.165701	0.297346	1.0755	0.0583566	0.0127273	0.557266	-0.843561
26	Kynurenic acid	0.997648			198.481	190.05	Organoheterocyclic compounds	forward	0.00884162	0.0377525	1.15053	0.000821548	0.000750884	0.2342	-2.09419
27	Adenosine	0.997642			180.997	268.103	Nucleosides, nucleotides, and analogues	forward	1.48139	39.0124	1.16015	0.00160537	0.00114952	0.0379723	-4.71891
29	Trigonelline	0.997366			303.901	138.055	Alkaloids and derivatives	forward	0.167614	0.204748	0.54901	0.368052	0.0584533	0.818633	-0.28871
30	N6-Methyladenosine	0.99733			308.605	282.119	Nucleosides, nucleotides, and analogues	forward	1.63861	2.9004	0.992399	0.0287315	0.00750777	0.564958	-0.823784
31	L-Carnitine	0.996979			372.986	162.112	Organic nitrogen compounds	forward	47.4609	200.342	1.15687	5.81705e-05	0.000159193	0.2369	-2.07765
32	Piperidine	0.996538			293.801	86.0968	Organoheterocyclic compounds	forward	0.197996	0.657793	1.13907	0.000289822	0.000394191	0.300999	-1.73217
33	Deoxyguanosine	0.99648			205.024	268.103	Nucleosides, nucleotides, and analogues	forward	0.116604	0.688848	1.14652	0.0204064	0.00591751	0.169274	-2.56256
35	L-Histidine	0.995626			417.055	156.077	Organic acids and derivatives	forward	0.0671826	0.885812	1.16057	0.00162036	0.00115664	0.0758429	-3.72084
36	Pipecolic acid	0.995547			47.8604	130.086	Organic acids and derivatives	forward	0.170543	0.157296	0.383377	0.544947	0.0827497	1.08422	0.116655
37	Niacinamide	0.995449			59.361	123.055	Organoheterocyclic compounds	forward	0.0557434	0.038325	0.791665	0.137109	0.0252666	1.45449	0.540515
38	Uracil	0.995331			168.059	113.035	Organoheterocyclic compounds	forward	0.145768	0.553544	1.1494	0.000916016	0.0008053	0.263336	-1.92502
39	Acetylcholine	0.994868			220.207	146.117	Organic nitrogen compounds	forward	0.109227	2.53297	1.15674	0.0144958	0.00472283	0.043122	-4.53543
40	2,3-Dihydro-6-methyl-1H-pyrrolizine-5-carboxaldehyde	0.994857			220.895	150.091	Organoheterocyclic compounds	forward	0.0123285	0.197473	1.15678	0.0114664	0.00407483	0.0624312	-4.00159
41	Octadecylamine	0.994805			157.619	270.315	Organonitrogen compounds	forward	0.0127844	0.919305	1.06448	0.155234	0.0279536	0.0139066	-6.16808
42	Melamine	0.994657			194.112	127.073	Organoheterocyclic compounds	forward	0.10323	0.188503	0.716888	0.30874	0.0501661	0.547631	-0.868725
43	1-Methyladenosine	0.994575			344.075	282.119	Nucleosides, nucleotides, and analogues	forward	0.222061	0.415485	1.09175	0.00323558	0.00181083	0.534463	-0.903839
44	L-Glutamine	0.994394			391.52	147.076	Organic acids and derivatives	forward	0.110657	9.23884	1.15932	0.00434353	0.0021652	0.0119773	-6.38355
45	Oxolan-3-one	0.994145			392.497	87.0444	Organoheterocyclic compounds	forward	0.550042	5.65222	1.14293	0.01363	0.00454168	0.0973143	-3.3612
46	L-Glutamic acid	0.993248			409.868	148.06	Organic acids and derivatives	forward	0.0426811	2.04702	1.15931	0.00622605	0.00274626	0.0208504	-5.58378
47	L-Gulose	0.992707			317.784	203.053	Organic oxygen compounds	forward	0.00832259	3.91796	1.1504	0.000683545	0.000665847	0.00212422	-8.87885
48	3-Methylcytosine	0.992684			208.066	126.066	Organoheterocyclic compounds	forward	0.146921	0.843213	1.15192	0.000613352	0.000620816	0.174239	-2.52086
49	Racemethionine	0.992526			302.509	150.058	Organic acids and derivatives	forward	0.0706461	0.746885	1.11015	1.10095e-05	7.28467e-05	0.0945877	-3.4022
50	3,5-Dimethylphenyl methylcarbamate	0.991893			383.723	180.101	Benzenoids	forward	19.8837	155.146	1.15418	0.000120844	0.000239601	0.128162	-2.96396
51	L-Valine	0.991826			317.781	118.086	Organic acids and derivatives	forward	1.11463	4.49084	1.14681	0.000193147	0.000314046	0.2482	-2.01042
52	Sphinganine	0.991696			58.5868	302.305	Organic nitrogen compounds	forward	2.72226	9.71384	1.11369	0.000232642	0.000345439	0.280245	-1.83524
53	Isoleucyl-Threonine	0.991454			373.872	233.149	Organic acids and derivatives	forward	0.0367672	0.256492	1.15217	0.00896674	0.00348343	0.143346	-2.80242
54	Nervonyl carnitine	0.991122			184.524	102.128	Organic nitrogen compounds	forward	0.56281	0.614249	0.516688	0.357846	0.0570539	0.916257	-0.126175
55	Riboflavin	0.991			231.552	377.145	Organoheterocyclic compounds	forward	0.000303994	0.073974	1.11242	9.6199e-07	2.38852e-05	0.00410947	-7.92683
56	L-Asparagine	0.99077			395.108	133.061	Organic acids and derivatives	forward	0.00101675	4.21507	1.11704	0.000525083	0.000567354	0.000241218	-12.0174
57	Alanyl-Valine	0.990227			272.779	189.123		forward	0.0607249	0.275518	1.15325	7.6159e-05	0.000184464	0.220403	-2.18178
58	gamma-Aminobutyric acid	0.989718			392.497	104.071	Organic acids and derivatives	forward	3.0814	28.4003	1.14291	0.0150883	0.00484615	0.108499	-3.20425
60	Valyl-Threonine	0.98911			391.504	219.134	Organic acids and derivatives	forward	0.131953	0.555635	1.14625	0.000173644	0.00029656	0.237481	-2.07411
61	Phytosphingosine	0.989083			61.6671	318.3	Organic nitrogen compounds	forward	26.5473	17.4238	0.962473	0.0752607	0.0155053	1.52362	0.607506
62	2-Aminoacetophenone	0.988987			237.681	136.076	Benzenoids	forward	0.384082	2.13226	1.1522	5.21499e-05	0.000149962	0.180129	-2.4729
63	Pseudooxynicotine	0.988645			313.848	179.118	Organic oxygen compounds	forward	0.0583618	0.858747	1.15188	0.0173126	0.00530131	0.0679616	-3.87914
64	Theophylline	0.988604			332.713	381.1	Organoheterocyclic compounds	forward	3.73596e-05	0.050375	1.16058	0.0141107	0.00464261	0.00074163	-10.397
66	Periandrin III	0.983955			205.31	825.422	Lipids and lipid-like molecules	forward	0.000434973	0.0323824	1.07882	0.0312833	0.0079905	0.0134324	-6.21814
67	2-Isopropylphenyl methylcarbamate	0.983945			204.564	194.118	Benzenoids	forward	0.0120107	0.0100826	0.374485	0.787545	0.115246	1.19123	0.252453
68	Beta-Carboline	0.98321			45.7559	169.076	Organoheterocyclic compounds	forward	0.927265	0.13271	1.12299	0.0626964	0.0134459	6.98715	2.80471
69	Butyrylcarnitine	0.98276			278.937	232.154	Lipids and lipid-like molecules	forward	1.49553	26.2072	1.10033	0.000391498	0.000472317	0.0570658	-4.13123
70	2'-O-Methyladenosine	0.982692			94.8366	282.119	Nucleosides, nucleotides, and analogues	forward	0.987747	0.931469	0.197453	0.684906	0.101754	1.06042	0.0846338
71	L-Phenylalanine	0.982253			277.173	166.086	Organic acids and derivatives	forward	1.47617	5.22422	1.116	0.000488355	0.000542967	0.282563	-1.82335
72	Guanosine	0.981534			281.545	284.099	Nucleosides, nucleotides, and analogues	forward	0.00804335	0.263614	1.15444	0.00653899	0.00283296	0.0305118	-5.03449
73	Arecaidine	0.980909			253.078	142.086	Alkaloids and derivatives	forward	0.145084	1.13877	0.970187	0.00170632	0.00119661	0.127404	-2.97251
74	5'-Methylthioadenosine	0.980705			87.8763	298.097	Nucleosides, nucleotides, and analogues	forward	0.0633124	3.37178	1.13511	0.0100186	0.00374018	0.0187771	-5.73488
75	3,3,5-triiodo-L-thyronine-beta-D-glucuronoside	0.980404			282.422	132.102	Organic acids and derivatives	forward	2.65729	10.6031	1.14288	0.00011059	0.000227174	0.250615	-1.99646
76	L-Cystine	0.979857			447.459	241.031	Organic acids and derivatives	forward	0.00701436	1.82255	1.16023	0.00455	0.0022301	0.00384865	-8.02143
77	1-Kestose	0.978514			445.34	527.159	Organic oxygen compounds	forward	9.03562e-05	0.125446	1.14897	0.00615475	0.00272607	0.00072028	-10.4392
78	L-Lysine	0.97846			542.886	147.113	Organic acids and derivatives	forward	0.180325	0.904949	1.13528	1.86974e-05	9.17347e-05	0.199265	-2.32724
79	Creatine	0.977448			377.438	132.077	Organic acids and derivatives	forward	0.18659	0.461609	1.13151	0.00206239	0.00135981	0.404215	-1.3068
80	Trimethylaminoacetone	0.976543			229.8	116.107	Organic oxygen compounds	forward	0.152509	5.07284	1.16011	0.00383228	0.00200097	0.0300638	-5.05583
81	L-Arginine	0.976485			596.058	175.119	Organic acids and derivatives	forward	1.12194	1.77031	0.66231	0.504864	0.0772735	0.633753	-0.658007
82	Indoleacetaldehyde	0.976314			42.7394	160.075	Organoheterocyclic compounds	forward	1.63521	0.33328	1.12902	0.031326	0.00799857	4.9064	2.29467
84	5-Hexyltetrahydro-2-furanoctanoic acid	0.97406			226.329	299.258	Lipids and lipid-like molecules	forward	0.00710902	0.0623465	1.10575	0.00362731	0.00193331	0.114024	-3.13259
85	Palmitic amide	0.973471			33.7544	256.263	Lipids and lipid-like molecules	forward	1.89429	2.36596	0.89913	0.0665223	0.0140858	0.800644	-0.320768
86	Triethanolamine	0.972727			307.495	150.112	Organonitrogen compounds	forward	0.339115	0.518211	0.937076	0.0569585	0.0124933	0.654396	-0.611765
87	LysoPE(16:1(9Z)/0:0)	0.972682			225.363	452.276	Lipids and lipid-like molecules	forward	0.0164288	0.134231	1.12574	0.00168002	0.00118453	0.122393	-3.03041
88	Valyl-Valine	0.971633			231.156	217.155	Organic acids and derivatives	forward	0.119544	0.548488	1.15492	0.00792862	0.00321677	0.217952	-2.19792
89	Pantothenic acid	0.970733			283.294	220.118	Organooxygen compounds	forward	0.0673247	0.212024	1.12211	0.000539563	0.000576596	0.317533	-1.65502
90	Cyclic GMP	0.970362			337.356	346.054	Nucleosides, nucleotides, and analogues	forward	0.0855765	0.967387	1.15696	2.44742e-07	1.14723e-05	0.0884615	-3.49881
91	Phosphorylcholine	0.969702			210.611	184.073	Organic nitrogen compounds	forward	0.0591008	1.91458	1.15822	0.00210679	0.00137978	0.0308688	-5.01771
92	Tryptophyl-Arginine	0.965464			320.406	361.196	Organic acids and derivatives	forward	0.0253394	0.740426	1.15486	0.0033145	0.00183633	0.0342228	-4.8689
93	(Â±)-2-(2-Furanyl)pyrrolidine	0.964188			265.829	138.091	Organic nitrogen compounds	forward	0.0877243	3.27294	1.15859	0.00581926	0.00262875	0.0268029	-5.22147
94	Kojibiose	0.963246			392.39	325.111	Lipids and lipid-like molecules	forward	0.000164358	0.0691579	1.12426	0.00388252	0.00201727	0.00237656	-8.71691
95	(+)-threo-2-Amino-3,4-dihydroxybutanoic acid	0.962633			88.5914	136.062	Organic acids and derivatives	forward	0.389749	1.22648	1.11531	0.00691149	0.00293339	0.31778	-1.6539
96	Methyl N-methylanthranilate	0.960511			397.587	166.086	Benzenoids	forward	7.00895	88.4199	1.15834	4.2899e-05	0.000133798	0.0792689	-3.6571
97	Cyclohexylamine	0.95977			242.061	100.112	Organic nitrogen compounds	forward	0.338787	0.544644	0.786477	0.182026	0.0319789	0.622033	-0.684937
98	Pi-Methylimidazoleacetic acid	0.958462			87.8462	141.066	Organoheterocyclic compounds	forward	0.0517618	0.385399	1.14031	0.0177765	0.00539328	0.134307	-2.89639
99	Canthaxanthin	0.957814			160.233	565.405	Lipids and lipid-like molecules	forward	0.000299644	0.204609	1.11927	0.0390575	0.00939978	0.00146447	-9.4154
100	Tragopogonsaponin M	0.957592			188.422	945.515	Lipids and lipid-like molecules	forward	0.00177529	0.00148205	0.573072	0.876909	0.126666	1.19787	0.260466
101	beta-Doradecin	0.956292			32.9037	581.398	Lipids and lipid-like molecules	forward	4.62417	37.9632	1.12371	0.0814705	0.0165041	0.121807	-3.03734
103	Calenduloside H methyl ester	0.955371			185.804	971.522	Lipids and lipid-like molecules	forward	0.000461667	0.00925273	1.01857	8.31367e-05	0.000193619	0.0498952	-4.32495
104	Leucyl-Valine	0.955029			214.982	231.17	Organic acids and derivatives	forward	0.452811	0.994322	1.13564	0.000505238	0.00055435	0.455397	-1.1348
105	(3b,16a,20R)-3,16,20,22,25-Pentahydroxy-5-cucurbiten-11-one 3-[glucosyl-(1->6)-glucoside]	0.954674			198.481	831.472	Lipids and lipid-like molecules	forward	0.00720053	0.00694382	0.189778	0.899893	0.129556	1.03697	0.0523745
106	Uridine 5'-monophosphate	0.954671			455.159	325.043	Nucleosides, nucleotides, and analogues	forward	0.00232258	0.241267	1.14924	0.00183708	0.00125652	0.00962658	-6.69876
107	Dide-O-methyl-4-O-alpha-D-glucopyranosylsimmondsin	0.95391			25.0067	510.187	Organic oxygen compounds	forward	0.00253218	0.00333944	0.566385	0.299272	0.0488093	0.758264	-0.399227
108	Flavidulol C	0.953342			88.758	515.321	Benzenoids	forward	0.252062	0.52561	1.0802	0.0115941	0.00410291	0.479561	-1.06021
109	Arginyl-Valine	0.953067			417.227	274.187	Organic acids and derivatives	forward	0.043325	1.29821	1.15517	0.0249557	0.00678387	0.0333727	-4.90519
110	Tridecyl phloretate	0.953001			183.592	349.274	Lipids and lipid-like molecules	forward	0.0307644	0.0906944	1.09202	0.00987859	0.00370624	0.33921	-1.55975
111	L-Histidinol	0.952965			371.2	142.097	Organic nitrogen compounds	forward	0.0933054	1.42413	1.14546	0.000413867	0.00048946	0.0655174	-3.93198
112	Physalolactone C	0.951779			154.368	521.227	Lipids and lipid-like molecules	forward	0.000251697	0.0129631	1.07375	0.0624225	0.0134008	0.0194164	-5.68658
114	MG(16:0/0:0/0:0)	0.950713			234.128	331.284	Lipids and lipid-like molecules	forward	0.0164512	0.0511921	1.12947	0.000154529	0.000277622	0.321362	-1.63773
115	PE(18:2(9Z,12Z)/18:1(11Z))	0.950359			169.782	742.539	Lipids and lipid-like molecules	forward	0.17673	1.01746	1.12789	0.0303697	0.0078168	0.173697	-2.52536
117	4,4alpha,5,6-Tetrahydro-7-methyl-2(3H)-naphthalenone	0.950064			94.7982	163.112	Organic oxygen compounds	forward	0.0613498	0.423228	1.02102	0.126446	0.0236425	0.144957	-2.7863
118	2-Arachidonyl Glycerol ether	0.949199			221.059	365.304	Lipids and lipid-like molecules	forward	0.0010123	0.0607324	1.13588	0.00498017	0.00237103	0.0166683	-5.90675
119	Epidermin	0.948788			402.056	262.123	Organic oxygen compounds	forward	0.0125644	0.01983	0.572388	0.332831	0.0535777	0.633606	-0.658341
120	N-a-Acetyl-L-arginine	0.94806			389.377	217.13	Organic acids and derivatives	forward	1.50156	2.90758	1.05298	0.0173512	0.00530904	0.51643	-0.953355
121	Aspartyl-Arginine	0.947301			459.64	290.146	Organic acids and derivatives	forward	0.000251076	0.0753309	1.08965	0.350514	0.056042	0.00333297	-8.22897
122	PC(20:5(5Z,8Z,11Z,14Z,17Z)/20:5(5Z,8Z,11Z,14Z,17Z))	0.9467			158.502	826.538	Lipids and lipid-like molecules	forward	0.356481	1.45917	1.1133	0.00931475	0.00356783	0.244304	-2.03325
123	Alloxanthin	0.946436			200.244	565.404	Lipids and lipid-like molecules	forward	0.0044043	0.167588	1.08897	0.216838	0.0370422	0.0262805	-5.24987
124	Cyclic AMP	0.946228			281.552	330.059	Nucleosides, nucleotides, and analogues	forward	0.317239	2.3512	1.15703	1.23742e-05	7.66744e-05	0.134926	-2.88976
125	Methionyl-Arginine	0.946009			385.394	306.159	Organic acids and derivatives	forward	3.73596e-05	0.29579	1.161	0.00919122	0.00353815	0.000126304	-12.9508
126	Phenylalanyl-Alanine	0.944615			226.16	237.123	Organic acids and derivatives	forward	0.0337154	0.104144	1.11144	0.00062596	0.000627958	0.323739	-1.6271
127	3-Methyl-2-phenylbutanal	0.941602			52.1823	163.112	Benzenoids	forward	0.249036	1.35379	1.03086	0.121261	0.0228491	0.183954	-2.44258
128	(R)-2-Hydroxysterculic acid	0.941312			166.78	311.258	Lipids and lipid-like molecules	forward	1.07289	10.5713	1.15436	0.00596355	0.00267108	0.101491	-3.30058
130	Reticulatamol	0.938113			170.395	535.508	Lipids and lipid-like molecules	forward	0.156764	0.0885976	1.02673	0.0127556	0.0043567	1.76939	0.823251
131	L-Isoleucine	0.937945			228.938	132.102	Organic acids and derivatives	forward	0.051335	0.0889585	0.840229	0.116475	0.022111	0.577066	-0.793191
132	N-Hexadecanoylpyrrolidine	0.937929			81.8815	310.309	Organoheterocyclic compounds	forward	1.08102	0.211341	1.13728	0.00127758	0.0010011	5.11504	2.35475
133	Calycanthidine	0.937871			75.5282	361.237	Organoheterocyclic compounds	forward	0.0055972	0.0508144	1.05259	0.127241	0.0237635	0.11015	-3.18246
135	Arginyl-Phenylalanine	0.937248			362.22	322.187	Organic acids and derivatives	forward	0.0857499	3.71405	1.15463	0.020128	0.00586206	0.023088	-5.43671
136	LysoPE(16:0/0:0)	0.936785			224.538	454.292	Lipids and lipid-like molecules	forward	0.348887	6.76468	1.15463	0.00975879	0.00367693	0.0515748	-4.27719
137	Adenosine 2'-phosphate	0.936657			447.091	348.07	Organic oxygen compounds	forward	0.0597395	4.69608	1.15992	0.000429168	0.000500802	0.0127212	-6.29663
138	Styrene	0.936234			35.4765	105.07	Benzenoids	forward	2.69366	2.19377	0.995934	0.0276876	0.00731197	1.22787	0.296152
139	2-Methylbutyroylcarnitine	0.935862			261.43	246.169	Lipids and lipid-like molecules	forward	0.990486	13.7558	1.10452	9.35863e-05	0.000206712	0.0720052	-3.79576
140	PE(22:2(13Z,16Z)/16:1(9Z))	0.935166			167.142	770.567	Lipids and lipid-like molecules	forward	0.166488	1.00963	1.13977	0.0199197	0.00582026	0.164899	-2.60034
141	L-Tyrosine	0.933227			321.033	182.081	Organic acids and derivatives	forward	0.0132581	0.689351	1.13385	6.92627e-07	2.08863e-05	0.0192327	-5.7003
142	9-HODE	0.930549			156.801	297.242	Lipids and lipid-like molecules	forward	0.00683038	0.0671009	1.13417	0.000642817	0.000638788	0.101793	-3.29629
143	Leucyl-phenylalanine	0.930181			191.501	279.17	Organic acids and derivatives	forward	0.168174	0.184781	0.244701	0.687677	0.102124	0.910128	-0.135858
144	Gingerglycolipid A	0.929067			233.656	677.373	Lipids and lipid-like molecules	forward	0.00614737	0.0216867	1.11426	0.00299094	0.0017284	0.283462	-1.81877
145	Threoninyl-Arginine	0.927735			443.616	276.166	Organic acids and derivatives	forward	0.0891271	2.62685	1.1608	0.00248768	0.00154075	0.0339292	-4.88133
146	Leucyl-Isoleucine	0.927089			203.717	245.185	Organic acids and derivatives	forward	0.390864	1.93653	1.14605	0.000317597	0.000415437	0.201838	-2.30873
147	LysoPE(18:3(6Z,9Z,12Z)/0:0)	0.926289			225.409	476.276	Lipids and lipid-like molecules	forward	0.00634939	0.126228	1.14445	0.0193599	0.0057069	0.050301	-4.31327
148	N-Desmethyltramadol	0.925498			53.0166	250.18	Benzenoids	forward	0.0349976	1.9768	1.12799	0.00913835	0.00352535	0.0177042	-5.81977
149	Cortisone	0.925188			364.205	361.198	Lipids and lipid-like molecules	forward	0.000822853	0.27611	1.15243	0.0306763	0.00787536	0.00298016	-8.39039
150	20-Hydroxyeicosatetraenoic acid	0.924307			181.863	321.242	Lipids and lipid-like molecules	forward	0.0340911	0.257067	1.15753	2.08133e-05	9.56364e-05	0.132616	-2.91468
151	Hericene A	0.923723			182.734	557.42	Lipids and lipid-like molecules	forward	0.0139587	0.107495	1.14645	8.16534e-05	0.000191732	0.129854	-2.94504
152	Alpha-dimorphecolic acid	0.923698			88.7657	279.231	Lipids and lipid-like molecules	forward	0.207349	0.439463	1.10369	0.00646543	0.00281286	0.471825	-1.08368
153	Hovenolactone	0.923373			180.144	489.358	Benzenoids	forward	0.00650739	0.0254176	1.08982	0.0155037	0.00493278	0.25602	-1.96567
154	Alanyl-Arginine	0.923192			441.758	246.156	Organic acids and derivatives	forward	0.12421	10.9528	1.15779	0.0218417	0.00619596	0.0113405	-6.46237
155	DG(20:4(8Z,11Z,14Z,17Z)/14:0/0:0)	0.921826			176.704	589.482	Lipids and lipid-like molecules	forward	0.73337	2.4377	1.1533	2.74697e-05	0.000106771	0.300846	-1.7329
156	Myrtine	0.920827			37.9932	168.138	Organoheterocyclic compounds	forward	0.100092	0.383323	1.13559	0.0030097	0.00173492	0.261116	-1.93724
157	2-Pyrrolidinone	0.920686			392.497	86.0605	Organoheterocyclic compounds	forward	0.791878	6.60898	1.13766	0.00177809	0.00122953	0.119818	-3.06108
158	Epoxymurin B	0.920378			171.449	531.477	Lipids and lipid-like molecules	forward	0.0106536	0.0228388	0.927106	0.169051	0.0300455	0.46647	-1.10014
159	Murrayacinine	0.918957			472.285	346.183	Organoheterocyclic compounds	forward	0.00243645	0.14205	1.1436	0.00980117	0.00368732	0.0171521	-5.86547
160	PC(22:6(4Z,7Z,10Z,13Z,16Z,19Z)/22:6(4Z,7Z,10Z,13Z,16Z,19Z))	0.918569			167.956	878.553	Lipids and lipid-like molecules	forward	0.000508701	0.0113371	1.00946	0.0269648	0.00717394	0.0448705	-4.47809
161	Ganoderiol I	0.918466			49.1359	503.372	Lipids and lipid-like molecules	forward	0.0170002	0.0537729	1.13923	0.00138536	0.00105189	0.316148	-1.66133
162	Biopterin	0.91707			269.339	238.093	Organoheterocyclic compounds	forward	0.0113641	0.29956	1.15558	0.0145089	0.00472552	0.0379358	-4.72029
163	L-Palmitoylcarnitine	0.916225			201.081	400.341	Lipids and lipid-like molecules	forward	0.0549354	0.852739	1.14751	9.22728e-05	0.000205136	0.0644223	-3.9563
164	Glycerophosphocholine	0.915829			406.167	258.11	Lipids and lipid-like molecules	forward	2.68782	24.6266	1.15377	0.000227273	0.000341347	0.109143	-3.19571
165	Salsolinol	0.914974			214.049	180.102	Organoheterocyclic compounds	forward	0.0323787	0.485873	1.15119	0.00891849	0.00347154	0.0666403	-3.90746
166	Annosquamosin B	0.914099			235.902	309.242	Lipids and lipid-like molecules	forward	0.0112174	0.352854	1.1518	1.16789e-05	7.47872e-05	0.0317906	-4.97526
167	3-Ethyl-2-methoxypyrazine	0.91219			46.411	139.087	Organoheterocyclic compounds	forward	0.326922	0.594903	1.09459	0.00356509	0.00191456	0.549539	-0.863706
168	(13R,14R)-8-Labdene-13,14,15-triol	0.911348			177.744	325.273	Lipids and lipid-like molecules	forward	0.317573	0.340285	0.409635	0.514295	0.0785688	0.933258	-0.0996526
169	Prostaglandin D3	0.910459			320.966	373.197	Lipids and lipid-like molecules	forward	0.0318285	0.660561	1.15748	0.00537385	0.00249453	0.048184	-4.3753
170	Pyrophaeophorbide a	0.909771			56.0614	535.271	Organoheterocyclic compounds	forward	8.19115	3.83705	1.00348	0.0298038	0.00771057	2.13475	1.09407
171	Decanoylcarnitine	0.908472			217.571	316.248	Lipids and lipid-like molecules	forward	0.0852557	1.38237	1.09557	0.0226423	0.0063461	0.0616734	-4.01921
172	4-Methoxycinnamoyloleanolic acid methyl ester	0.908302			147.404	631.437	Lipids and lipid-like molecules	forward	0.00843767	0.214986	1.13459	0.0408372	0.00970078	0.0392475	-4.67126
173	2-Diethylaminoethanol	0.904533			262.513	118.123	Organic nitrogen compounds	forward	0.0207516	3.13082	1.15752	0.00550463	0.00253419	0.00662816	-7.23718
174	Ergosterol	0.902476			186.243	379.325	Lipids and lipid-like molecules	forward	0.0409706	0.0754427	0.799175	0.126234	0.0236103	0.543069	-0.880792
175	Sphingosine 1-phosphate	0.901834			35.6993	380.257	Lipids and lipid-like molecules	forward	0.0256783	0.427688	1.05902	0.0756359	0.0155653	0.0600397	-4.05794
177	Arginyl-Leucine	0.898667			376.574	288.203	Organic acids and derivatives	forward	0.47419	6.24113	1.15566	0.00842434	0.003347	0.0759783	-3.71827
178	3-Dehydroxycarnitine	0.897961			397.731	146.118	Lipids and lipid-like molecules	forward	0.814592	8.23721	1.16028	1.16511e-06	2.55283e-05	0.0988918	-3.33801
179	Fexofenadine	0.897607			218.543	502.292	Benzenoids	forward	0.0152275	1.05842	1.1512	0.0117224	0.00413089	0.014387	-6.11909
180	Dihydrothymine	0.897091			185.821	129.066	Organoheterocyclic compounds	forward	0.150125	0.755152	1.05623	0.00110912	0.000914862	0.198801	-2.3306
181	3-Methylglutarylcarnitine	0.896988			276.313	290.159	Lipids and lipid-like molecules	forward	3.73596e-05	0.107566	1.16	0.0281015	0.0073901	0.000347318	-11.4915
182	22-Acetylpriverogenin B	0.896504			178.358	517.389	Lipids and lipid-like molecules	forward	0.00205059	0.0098995	0.965917	0.0580012	0.0126681	0.207141	-2.27132
183	2-Methyl-3-(2-pentenyl)-2-cyclopenten-1-one	0.893982			34.5371	165.127	Organooxygen compounds	forward	0.251892	0.255268	0.191521	0.965962	0.137758	0.986774	-0.0192079
185	2-Hydroxy-6-pentadecylbenzoic acid	0.891485			169.995	349.274	Benzenoids	forward	0.0907089	0.153618	0.98533	0.0174315	0.00532505	0.590482	-0.760036
186	Austroinulin	0.890518			180.144	323.257	Lipids and lipid-like molecules	forward	0.0751145	0.305496	1.12902	0.00190504	0.00128838	0.245877	-2.02399
187	N-(3-Methylbutyl)acetamide	0.889514			283.295	130.123	Organic acids and derivatives	forward	0.597131	4.06698	0.962892	0.00355775	0.00191233	0.146824	-2.76784
188	Persicachrome	0.888623			255.171	385.273	Lipids and lipid-like molecules	forward	0.00710655	0.364847	1.15935	0.00068184	0.000664736	0.0194781	-5.682
189	3-Amino-2-piperidone	0.886903			214.218	115.087	Organic acids and derivatives	forward	0.0403787	0.310363	1.10948	0.0777643	0.0159032	0.130102	-2.94229
191	MG(20:4(5Z,8Z,11Z,14Z)/0:0/0:0)	0.883763			68.1203	379.284	Lipids and lipid-like molecules	forward	0.141112	1.51389	1.1553	1.1189e-05	7.33796e-05	0.0932111	-3.42335
192	Valyl-Phenylalanine	0.882953			204.166	265.154	Organic acids and derivatives	forward	0.0443634	0.350449	1.15189	0.000101497	0.000215791	0.12659	-2.98176
193	5-Aminopentanoic acid	0.881589			234.347	118.086	Organic acids and derivatives	forward	0.0210134	0.157766	1.13775	0.0433645	0.0101323	0.133193	-2.90841
194	Artomunoxanthentrione epoxide	0.880851			442.408	463.143	Organoheterocyclic compounds	forward	0.063252	0.105979	0.720425	0.190651	0.0332398	0.596834	-0.744599
195	Dieporeticenin	0.880746			216.715	573.488	Lipids and lipid-like molecules	forward	0.022112	0.029625	0.419877	0.44442	0.0688844	0.746397	-0.421984
196	Ganoderiol H	0.880614			177.612	491.373	Lipids and lipid-like molecules	forward	0.00513116	0.0180924	0.913173	0.00836046	0.00333052	0.283609	-1.81802
197	Cytidine 2',3'-cyclic phosphate	0.880484			335.348	306.048	Nucleosides, nucleotides, and analogues	forward	0.0699751	0.0633336	0.409741	0.441167	0.0684299	1.10487	0.143871
198	Arginyl-Arginine	0.880428			587.868	331.22	Organic acids and derivatives	forward	0.266059	0.388581	0.846555	0.0914262	0.0181496	0.684693	-0.54647
200	Oleanderolide 3-acetate	0.87957			49.1443	515.374	Lipids and lipid-like molecules	forward	0.0147374	0.0480339	1.14433	0.000207085	0.000325549	0.306813	-1.70457
201	3-Hydroxyadipic acid 3,6-lactone	0.878854			325.793	145.049	Organoheterocyclic compounds	forward	0.0410996	0.43725	1.14214	0.000294828	0.000398093	0.0939956	-3.41126
202	Tyrosine methylester	0.877428			369.467	196.097	Organic acids and derivatives	forward	0.0305802	0.263568	1.15554	2.25675e-06	3.29647e-05	0.116024	-3.10751
203	7',8'-Dihydro-8'-hydroxycitraniaxanthin	0.875431			32.8982	489.335	Lipids and lipid-like molecules	forward	0.0936992	0.814035	1.1326	0.0583022	0.0127182	0.115105	-3.11898
204	Lycopersiconol	0.875196			46.5033	335.258	Lipids and lipid-like molecules	forward	1.36719	5.12121	1.14502	0.000274952	0.000382257	0.266966	-1.90527
205	NAD	0.87389			450.673	664.115	Nucleosides, nucleotides, and analogues	forward	0.00233009	0.0170482	0.975002	0.264239	0.0438332	0.136677	-2.87116
206	Mangiferdesmethylursanone	0.873855			30.3456	429.371	Organic oxygen compounds	forward	0.846751	3.435	0.710795	0.25781	0.0429339	0.246507	-2.0203
207	3-Acetyl-2,5-dimethylthiophene	0.873563			203.712	155.054	Organooxygen compounds	forward	1.53797	0.0932536	1.03581	0.155288	0.0279614	16.4924	4.04373
208	Hericene B	0.873326			194.563	583.435	Lipids and lipid-like molecules	forward	0.251384	0.337362	0.705552	0.201827	0.0348683	0.745147	-0.424404
209	Hericene C	0.872762			180.138	585.453	Lipids and lipid-like molecules	forward	0.996042	4.60058	1.15102	4.93803e-05	0.000145393	0.216504	-2.20754
210	DG(18:3(9Z,12Z,15Z)/14:1(9Z)/0:0)	0.871681			180.997	561.452	Lipids and lipid-like molecules	forward	0.162754	0.897186	1.15029	0.000192394	0.000313402	0.181405	-2.46271
211	PS(15:0/16:1(9Z))	0.87107			179.279	720.479	Lipids and lipid-like molecules	forward	0.0124732	0.0859881	0.952609	0.17759	0.0313229	0.145057	-2.78531
212	Reticulatamone	0.870357			170.638	533.494	Lipids and lipid-like molecules	forward	0.0181872	0.01441	0.517309	0.461384	0.0712492	1.26212	0.335848
213	Methoxypyrazine	0.869964			191.518	111.067	Organoheterocyclic compounds	forward	2.51727	1.42198	0.69711	0.288654	0.0472889	1.77026	0.823957
214	2-Ethoxy-5-methylpyrazine	0.868939			170.659	139.087	Organooxygen compounds	forward	0.0845137	0.256977	1.15703	2.64228e-06	3.55304e-05	0.328876	-1.60438
215	N,N-Dimethylsphingosine	0.867583			81.9132	328.321	Organic nitrogen compounds	forward	0.915221	0.225265	1.08028	0.00389067	0.0020199	4.06287	2.0225
216	5-Androstenetriol	0.867309			180.138	307.226	Lipids and lipid-like molecules	forward	0.571887	2.58468	1.15206	0.000341698	0.000433198	0.22126	-2.17619
217	Ethyl carbamate	0.864694			51.75	90.0553	Organic acids and derivatives	forward	0.0495211	0.200016	1.1585	1.16962e-05	7.48356e-05	0.247586	-2.014
218	Hericenone D	0.863534			187.145	599.431	Lipids and lipid-like molecules	forward	0.0174156	0.0274272	0.762686	0.152149	0.0275027	0.634976	-0.655226
219	PIP(20:2(11Z,14Z)/18:2(9Z,12Z))	0.863285			22.295	967.525	Lipids and lipid-like molecules	forward	0.000639914	0.00518392	1.13199	0.0294104	0.00763606	0.123442	-3.01809
220	DG(14:1(9Z)/20:4(5Z,8Z,11Z,14Z)/0:0)	0.861976			192.829	587.466	Lipids and lipid-like molecules	forward	0.332044	0.447146	0.880675	0.0676892	0.0142784	0.742587	-0.429369
221	alpha-Methylstyrene	0.861902			65.5242	119.086	Benzenoids	forward	0.101462	0.460969	1.12885	0.00230121	0.00146419	0.220107	-2.18372
222	Astaxanthin	0.861834			25.9056	597.393	Lipids and lipid-like molecules	forward	0.00182267	0.00485435	1.12161	0.00194286	0.00130581	0.375473	-1.41322
223	Hexyl heptanoate	0.860839			24.3919	639.244	Organoheterocyclic compounds	forward	0.00285451	0.0345337	1.08066	0.112315	0.0214773	0.0826587	-3.59669
224	Tetrahydrodeoxycorticosterone	0.858666			88.7663	335.258	Lipids and lipid-like molecules	forward	0.873513	2.15685	1.1056	0.00333123	0.00184167	0.404995	-1.30402
225	DG(14:1(9Z)/18:4(6Z,9Z,12Z,15Z)/0:0)	0.857835			181.916	559.436	Lipids and lipid-like molecules	forward	0.0605667	0.237823	1.13792	0.000153261	0.000276297	0.254671	-1.97329
226	Cohibin A	0.857656			180.091	549.489	Lipids and lipid-like molecules	forward	0.0318204	0.00766347	0.92133	0.00813981	0.00327292	4.15222	2.05388
227	PC(22:5(4Z,7Z,10Z,13Z,16Z)/15:0)	0.856972			160.329	794.568	Lipids and lipid-like molecules	forward	0.546041	1.14034	1.02613	0.0300518	0.00775726	0.47884	-1.06239
228	DG(16:1(9Z)/18:4(6Z,9Z,12Z,15Z)/0:0)	0.855534			75.415	587.466	Lipids and lipid-like molecules	forward	0.0476887	0.279448	0.960104	0.170505	0.0302644	0.170653	-2.55086
229	Diepomuricanin A	0.855074			179.702	547.472	Lipids and lipid-like molecules	forward	0.0215605	0.00811766	1.04665	0.0050792	0.00240268	2.656	1.40926
230	DG(18:2(9Z,12Z)/16:1(9Z)/0:0)	0.854657			176.767	591.496	Lipids and lipid-like molecules	forward	0.390945	0.23067	0.987113	0.0302819	0.00780039	1.69482	0.761134
231	DG(16:0/20:3(5Z,8Z,11Z)/0:0)	0.854058			30.3178	619.528	Lipids and lipid-like molecules	forward	0.0668637	1.22655	1.14978	0.00688748	0.00292704	0.0545134	-4.19724
232	Imidazole-4-acetaldehyde	0.853669			90.4602	111.055	Organoheterocyclic compounds	forward	1.69362	7.6673	0.987931	0.149692	0.0271417	0.220889	-2.17861
233	4-Methylbenzaldehyde	0.853564			36.5992	121.065	Benzenoids	forward	0.608777	0.775962	0.450338	0.578148	0.0872884	0.784544	-0.350074
235	LysoPC(14:1(9Z))	0.852952			218.134	466.292	Lipids and lipid-like molecules	forward	0.0206458	0.145139	1.13176	0.0320473	0.0081338	0.142248	-2.81352
236	Robustocin	0.85291			180.113	563.467	Lipids and lipid-like molecules	forward	0.0569352	0.137006	1.14389	0.000554934	0.000586186	0.415568	-1.26684
239	3-Methyl-5-pentyl-2-furannonanoic acid	0.84954			157.517	309.242	Lipids and lipid-like molecules	forward	0.0987392	0.527356	1.12044	0.040635	0.00966697	0.187235	-2.41708
240	DG(18:4(6Z,9Z,12Z,15Z)/15:0/0:0)	0.847507			179.286	575.467	Lipids and lipid-like molecules	forward	0.18588	0.349084	1.13336	0.000431159	0.000502256	0.532478	-0.909205
241	Idoxanthin	0.847028			95.6576	599.411	Lipids and lipid-like molecules	forward	0.0268673	0.944368	1.15414	0.00111047	0.000915588	0.02845	-5.13543
243	(-)-7,7-Dimethyl-2-methylenebicyclo[2.2.1]heptane	0.845868			74.9881	137.132	Lipids and lipid-like molecules	forward	0.0429504	1.28779	1.14955	0.0345054	0.0085927	0.033352	-4.90608
244	Calamin	0.845033			34.6168	521.239	Lipids and lipid-like molecules	forward	3.73596e-05	0.17687	1.15918	0.0368487	0.00901505	0.000211226	-12.2089
245	cis-5-Tetradecenoylcarnitine	0.844891			50.7753	370.295	Lipids and lipid-like molecules	forward	0.0401642	0.0630768	0.674582	0.195988	0.0340178	0.636751	-0.651199
246	(R)-6'-O-(4-Geranyloxy-2-hydroxycinnamoyl)-marmin	0.843532			239.392	631.332	Lipids and lipid-like molecules	forward	0.000729519	0.0445217	1.04612	0.00241897	0.00151301	0.0163857	-5.93142
247	Corchorosol A	0.843501			89.6257	537.303	Lipids and lipid-like molecules	forward	0.395425	0.504376	0.891172	0.0823764	0.016655	0.783987	-0.351098
248	Isolinderanolide	0.84291			86.1795	337.273	Organoheterocyclic compounds	forward	1.25542	1.72141	0.922365	0.0487381	0.0110909	0.729295	-0.455425
249	Linamarin	0.841861			404.957	248.113	Organic oxygen compounds	forward	0.019873	0.444815	1.15279	0.012099	0.0042145	0.044677	-4.48432
250	Propionylcarnitine	0.841238			300.893	218.138	Lipids and lipid-like molecules	forward	1.251	10.228	1.09808	0.00345895	0.00188192	0.122311	-3.03137
251	Citbismine F	0.841011			43.9943	655.239	Organoheterocyclic compounds	forward	3.73596e-05	0.131489	1.15653	0.089209	0.0177816	0.000284127	-11.7812
252	Leucyl-Gamma-glutamate	0.840877			394.993	260.161	Organic acids and derivatives	forward	0.00809446	0.110698	1.15364	4.03641e-05	0.000128879	0.0731219	-3.77355
253	PC(22:5(7Z,10Z,13Z,16Z,19Z)/18:2(9Z,12Z))	0.840515			89.5899	832.583	Lipids and lipid-like molecules	forward	0.0941154	0.439984	0.755567	0.22325	0.0379769	0.213907	-2.22495
254	PC(18:3(9Z,12Z,15Z)/14:1(9Z))	0.840195			166.336	726.508	Lipids and lipid-like molecules	forward	0.229683	0.309122	0.645333	0.226387	0.0384357	0.743019	-0.428529
256	Pregnanetriol	0.836795			177.565	337.273	Lipids and lipid-like molecules	forward	0.774751	2.17602	1.14794	6.38774e-05	0.000167155	0.356041	-1.48989
257	Coproporphyrin II	0.836243			68.1041	655.277	Organoheterocyclic compounds	forward	3.73596e-05	0.0252777	0.844626	0.344909	0.0552645	0.00147797	-9.40217
258	Pentacarboxylporphyrin I	0.835775			47.5354	699.266	Organoheterocyclic compounds	forward	3.73596e-05	0.122343	1.15626	0.108577	0.0208999	0.000305368	-11.6772
259	(22E, 24x)-Ergosta-4,6,8,22-tetraen-3-one	0.835677			54.345	393.315	Lipids and lipid-like molecules	forward	0.0216024	0.0546599	1.01558	0.0184031	0.00551486	0.395215	-1.33929
260	PC(18:4(6Z,9Z,12Z,15Z)/14:1(9Z))	0.835473			167.173	724.491	Lipids and lipid-like molecules	forward	0.0653134	0.0891794	0.611803	0.272678	0.0450228	0.732383	-0.44933
261	Dodecanoylcarnitine	0.834834			210.695	344.279	Lipids and lipid-like molecules	forward	0.0858582	2.7604	1.107	0.00648324	0.00281774	0.0311036	-5.00678
263	(R)-Pelletierine	0.831927			227.755	142.122	Organoheterocyclic compounds	forward	0.145027	0.252427	0.964126	0.047	0.010786	0.574529	-0.799548
264	PS(14:0/16:1(9Z))	0.831395			191.511	706.466	Lipids and lipid-like molecules	forward	0.0363736	0.0808824	0.865626	0.15291	0.0276143	0.449709	-1.15294
265	Stearoylcarnitine	0.829901			197.658	428.373	Lipids and lipid-like molecules	forward	0.0808049	0.250922	1.10258	0.00959511	0.00363648	0.322033	-1.63472
266	DG(15:0/18:3(6Z,9Z,12Z)/0:0)	0.829067			182.24	577.481	Lipids and lipid-like molecules	forward	0.0538495	0.0038228	1.13831	0.00102922	0.000871085	14.0864	3.81623
267	PA(16:0e/18:0)	0.827379			209.778	663.535	Lipids and lipid-like molecules	forward	0.00957869	0.01388	0.769957	0.160395	0.0287303	0.690107	-0.535108
268	Obtusilactone A	0.827238			75.2839	309.242	Organoheterocyclic compounds	forward	0.0715686	26.4279	1.15998	0.00681351	0.00290736	0.00270807	-8.52852
269	beta-D-Glucosamine	0.826352			144.66	180.088	Organooxygen compounds	forward	0.531423	0.698346	0.787393	0.145803	0.026568	0.760974	-0.394081
270	Epinepetalactone	0.82609			35.4681	167.106	Lipids and lipid-like molecules	forward	0.0978792	0.198403	1.1518	0.000154148	0.000277225	0.493336	-1.01936
271	DG(20:5(5Z,8Z,11Z,14Z,17Z)/15:0/0:0)	0.825149			176.695	601.483	Lipids and lipid-like molecules	forward	0.0300469	0.17326	1.15608	2.70454e-05	0.000105995	0.173421	-2.52765
274	Adenosine monophosphate	0.822746			424.72	348.07	Nucleosides, nucleotides, and analogues	forward	0.0348913	0.224006	1.14979	4.96326e-05	0.000145819	0.155761	-2.6826
275	MG(18:3(6Z,9Z,12Z)/0:0/0:0)	0.820811			239.404	353.268	Lipids and lipid-like molecules	forward	0.0935148	0.0857822	0.267556	0.606831	0.0912129	1.09014	0.124515
276	11beta-Hydroxytestosterone	0.819884			35.4212	305.21	Lipids and lipid-like molecules	forward	0.286091	0.836178	1.13064	0.001211	0.000968065	0.342141	-1.54734
277	17a-Hydroxypregnenolone	0.819832			32.1743	333.242	Lipids and lipid-like molecules	forward	0.120782	0.120413	0.00325422	0.981989	0.139724	1.00306	0.00441099
278	6-Chloro-N-(1-methylethyl)-1,3,5-triazine-2,4-diamine	0.818603			280.681	188.071	Organoheterocyclic compounds	forward	0.0334976	0.896073	1.15355	1.08509e-05	7.23679e-05	0.0373827	-4.74149
279	(2S,4R,5S)-Muscarine	0.818229			192.333	174.149	Organic oxygen compounds	forward	0.0135981	0.0862099	1.09446	0.0184906	0.0055316	0.157733	-2.66444
280	[12]-Gingerol	0.817898			202.879	396.31	Benzenoids	forward	0.0395225	0.505765	1.14194	0.000515694	0.000561252	0.0781441	-3.67772
283	PC(18:3(6Z,9Z,12Z)/18:3(6Z,9Z,12Z))	0.815957			162.864	778.536		forward	0.695861	2.26339	1.10126	0.0113794	0.00405555	0.307441	-1.70162
284	3b,6a-Dihydroxy-alpha-ionol 9-[apiosyl-(1->6)-glucoside]	0.815848			107.188	521.255	Lipids and lipid-like molecules	forward	0.0380718	0.042893	0.371166	0.580664	0.0876339	0.887599	-0.17202
285	3-Aminocaproic acid	0.814532			57.6804	132.102	Organic acids and derivatives	forward	0.328537	0.0561918	1.13867	0.0199946	0.00583532	5.84671	2.54763
286	[8]-Paradol	0.813663			239.312	307.226	Benzenoids	forward	0.00751856	0.258339	1.15134	1.378e-06	2.6915e-05	0.0291035	-5.10267
287	DG(14:1(9Z)/22:4(7Z,10Z,13Z,16Z)/0:0)	0.813418			174.98	615.499	Lipids and lipid-like molecules	forward	0.0246485	0.0476616	1.01868	0.0283088	0.00742899	0.517157	-0.951325
288	2,4,6-Trihydroxybenzoic acid	0.81335			203.712	171.027	Benzenoids	forward	0.206788	0.00360889	1.08513	0.136354	0.0251526	57.2996	5.84045
289	Domoic acid	0.811605			322.918	312.144	Organic acids and derivatives	forward	0.170897	0.294469	0.997923	0.0213728	0.00610635	0.580356	-0.78499
290	(3R, 6'Z)-3,4-Dihydro-8-hydroxy-3-(6-pentadecenyl)-1H-2-benzopyran-1-one	0.810978			213.243	373.273	Organoheterocyclic compounds	forward	0.000400412	0.0476429	1.09513	0.00444114	0.00219552	0.00840443	-6.89463
291	LysoPC(22:2(13Z,16Z))	0.810386			175.747	576.401	Lipids and lipid-like molecules	forward	0.0124723	0.242624	1.1266	0.0406659	0.00967215	0.0514056	-4.28193
292	DG(14:0/20:5(5Z,8Z,11Z,14Z,17Z)/0:0)	0.809815			37.1386	587.466	Lipids and lipid-like molecules	forward	0.517144	3.08608	1.15481	4.84622e-05	0.00014383	0.167573	-2.57714
293	PA(18:3(9Z,12Z,15Z)/14:0)	0.808015			26.5012	643.43	Lipids and lipid-like molecules	forward	0.0329982	0.108081	0.636692	0.383544	0.0605653	0.305309	-1.71166
294	PC(20:2(11Z,14Z)/14:0)	0.808008			167.214	758.569	Lipids and lipid-like molecules	forward	0.125717	1.35409	1.14904	0.0200369	0.0058438	0.092843	-3.42906
295	Ginsenoyne G	0.80755			180.135	305.21	Organic acids and derivatives	forward	0.0430604	0.198916	1.1534	0.000210523	0.000328271	0.216476	-2.20772
296	Isoleucyl-Histidine	0.807198			312.42	269.16	Organic acids and derivatives	forward	0.04439	0.251084	1.15358	2.82252e-05	0.000108121	0.176794	-2.49986
297	Methyl (7Z,9Z,9'Z)-6'-apo-y-caroten-6'-oate	0.806036			33.758	473.341	Lipids and lipid-like molecules	forward	0.0684034	0.769218	1.12848	0.0373701	0.009107	0.0889259	-3.49125
298	PC(20:2(11Z,14Z)/15:0)	0.805756			166.335	772.581	Lipids and lipid-like molecules	forward	0.033534	0.292744	1.14407	0.0243246	0.00666553	0.114551	-3.12594
299	Homo-L-arginine	0.805514			305.223	189.135	Organic acids and derivatives	forward	0.0258986	1.04979	1.15909	0.00533694	0.00248321	0.0246702	-5.34109
300	Juvocimene 2	0.804094			38.8485	299.2	Benzenoids	forward	3.73596e-05	0.319601	1.16002	0.0517114	0.0116008	0.000116894	-13.0625
301	(Â±)-Rollipyrrole	0.804004			214.986	289.157	Organoheterocyclic compounds	forward	0.000283263	0.0989526	1.06145	0.278086	0.0457798	0.00286262	-8.44845
302	DG(20:3(8Z,11Z,14Z)/16:1(9Z)/0:0)	0.803658			174.119	617.513	Lipids and lipid-like molecules	forward	0.0177504	0.0234165	0.761423	0.143038	0.0261567	0.758027	-0.399679
303	DG(20:3(5Z,8Z,11Z)/16:1(9Z)/0:0)	0.80241			30.2551	617.512	Lipids and lipid-like molecules	forward	0.0562111	0.166834	1.11663	0.00225892	0.00144624	0.336929	-1.56949
304	Lutein	0.800485			30.2822	568.427	Lipids and lipid-like molecules	forward	0.0788335	0.167175	0.797029	0.120826	0.0227824	0.471562	-1.08448
305	MG(18:4(6Z,9Z,12Z,15Z)/0:0/0:0)	0.79929			126.612	351.252	Lipids and lipid-like molecules	forward	0.175167	0.137207	0.584141	0.286537	0.0469845	1.27666	0.352372
306	Carnosine	0.79903			363.472	227.113	Organic acids and derivatives	forward	0.0260841	1.66993	1.15832	0.0183485	0.00550437	0.0156199	-6.00047
307	Phenethylamine glucuronide	0.796815			351.053	298.129	Organic oxygen compounds	forward	0.0942991	0.660437	1.14294	0.000847552	0.000765793	0.142783	-2.8081
309	(9S,10E,12Z,15Z)-9-Hydroxy-10,12,15-octadecatrienoic acid	0.795167			34.6021	277.215	Lipids and lipid-like molecules	forward	0.475704	0.448514	0.284599	0.706749	0.10466	1.06062	0.0849108
310	Chlorophyll b	0.794781			210.719	907.522	Organoheterocyclic compounds	forward	0.00871231	0.00563111	0.679535	0.194951	0.033866	1.54718	0.629637
311	5'-Deoxy-5'-(methylsulfinyl)adenosine	0.794278			239.392	314.091	Nucleosides, nucleotides, and analogues	forward	0.0623365	0.165281	0.966381	0.129021	0.0240355	0.377155	-1.40677
313	N-(2-Hydroxyisobutyl)-2,4,8,10,12-tetradecapentaenamide	0.792694			131.695	290.211	Lipids and lipid-like molecules	forward	0.0147441	2.11496	1.01635	0.0123199	0.00426297	0.00697134	-7.16435
314	Glutaminylasparagine	0.792328			403.135	261.119	Organic acids and derivatives	forward	0.0501075	0.39108	1.15661	0.000105468	0.000220833	0.128126	-2.96436
317	(2alpha,3alpha,5alpha,22R,23R)-2,3,22,23-Tetrahydroxy-25-methylergost-24(28)en-6-one	0.789943			178.419	477.357	Lipids and lipid-like molecules	forward	0.0127938	0.0531922	1.14813	0.000439486	0.000508281	0.24052	-2.05577
318	PS(18:1(9Z)/15:0)	0.786964			176.703	748.513	Lipids and lipid-like molecules	forward	0.00927898	0.116448	1.14751	0.0125065	0.00430341	0.0796832	-3.64958
319	6,10,14-Trimethyl-5,9,13-pentadecatrien-2-one	0.784133			34.5724	263.236	Lipids and lipid-like molecules	forward	2.30433	2.73308	0.711854	0.186982	0.0327058	0.843126	-0.24618
320	Cer(d18:0/14:0)	0.784056			31.1928	512.503	Lipids and lipid-like molecules	forward	2.88985	1.60942	1.00644	0.0173447	0.00530774	1.79559	0.844456
321	Diethylcarbamazine N-oxide	0.782871			367.7	216.171	Organoheterocyclic compounds	forward	0.0242666	0.50846	1.15593	0.00312586	0.00177452	0.0477257	-4.38909
322	Citbismine E	0.780659			43.1312	671.234	Organoheterocyclic compounds	forward	3.73596e-05	0.123206	1.10587	0.258873	0.0430831	0.000303229	-11.6873
323	PE(18:3(6Z,9Z,12Z)/15:0)	0.780001			172.391	700.491	Lipids and lipid-like molecules	forward	0.0936177	0.0635003	0.65351	0.263571	0.0437401	1.47429	0.560019
324	PC(20:3(8Z,11Z,14Z)/14:0)	0.778226			168.032	756.554	Lipids and lipid-like molecules	forward	0.389347	3.9905	1.14076	0.030266	0.0077974	0.0975684	-3.35744
325	DG(16:0/18:4(6Z,9Z,12Z,15Z)/0:0)	0.776353			46.5395	589.482	Lipids and lipid-like molecules	forward	0.552065	2.35843	1.11482	0.0601663	0.0130262	0.234082	-2.09492
327	Cynaroside A	0.775667			244.681	445.205	Lipids and lipid-like molecules	forward	0.00971041	0.0149988	0.853035	0.0893202	0.0178001	0.647412	-0.627243
328	N-Lactoyl ethanolamine	0.775309			56.0697	134.081	Organonitrogen compounds	forward	0.00319981	0.049461	1.10152	0.00114524	0.000934105	0.0646935	-3.95023
329	LysoPC(18:3(6Z,9Z,12Z))	0.774727			215.665	518.324	Lipids and lipid-like molecules	forward	0.0265339	1.08737	1.13307	0.134241	0.0248326	0.024402	-5.35686
330	2-Methyl-1,3-cyclohexadiene	0.774199			87.952	95.0858	Hydrocarbons	forward	0.693951	1.06564	1.08608	0.0063769	0.00278844	0.651205	-0.618816
331	6-O-Acetylaustroinulin	0.77378			50.164	365.268	Lipids and lipid-like molecules	forward	0.456426	1.30852	1.11757	0.000803525	0.000740363	0.34881	-1.51949
332	Furanofukinin	0.773592			79.3447	249.184	Lipids and lipid-like molecules	forward	0.0451866	0.557492	1.1247	0.0578904	0.0126496	0.0810535	-3.62498
333	DG(20:4(5Z,8Z,11Z,14Z)/15:0/0:0)	0.773581			175.45	603.498	Lipids and lipid-like molecules	forward	0.0484528	0.112033	1.12009	0.00112075	0.000921103	0.432488	-1.20927
334	Cer(d18:0/16:0)	0.773279			31.4892	540.536	Lipids and lipid-like molecules	forward	1.10887	0.42037	0.107562	0.352645	0.0563368	2.63785	1.39936
335	PC(20:3(5Z,8Z,11Z)/16:0)	0.77183			164.595	784.583		forward	0.213288	2.005	1.12076	0.00201412	0.00133806	0.106378	-3.23273
338	Indole	0.77033			47.9374	118.065	Organoheterocyclic compounds	forward	0.515865	1.31427	1.12539	0.00319543	0.00179767	0.39251	-1.3492
339	PC(22:6(4Z,7Z,10Z,13Z,16Z,19Z)/20:1(11Z))	0.769833			88.8008	860.615	Lipids and lipid-like molecules	forward	0.128542	0.099373	0.210402	0.706659	0.104648	1.29353	0.371311
340	Tejedine	0.769473			253.458	669.29	Organoheterocyclic compounds	forward	0.0020926	0.117087	1.16054	0.00154516	0.00112165	0.0178723	-5.80613
341	Blumenol C O-[apiosyl-(1->6)-glucoside]	0.768425			450.715	505.261	Lipids and lipid-like molecules	forward	3.73596e-05	0.0747286	1.161	0.00729163	0.0030411	0.000499937	-10.966
342	5-Acetylamino-6-amino-3-methyluracil	0.768072			58.7183	199.082	Organic nitrogen compounds	forward	0.372303	2.69096	1.13867	0.00117937	0.000951902	0.138353	-2.85357
343	Guaiacol	0.76786			36.4626	125.06	Benzenoids	forward	0.38901	1.08754	0.765473	0.256615	0.0427661	0.357698	-1.48319
344	PE(22:6(4Z,7Z,10Z,13Z,16Z,19Z)/18:1(11Z))	0.765523			161.639	790.535	Lipids and lipid-like molecules	forward	0.0873438	0.226226	1.07903	0.0194362	0.00572217	0.386092	-1.37299
345	DG(22:6(4Z,7Z,10Z,13Z,16Z,19Z)/14:1(9Z)/0:0)	0.764284			174.98	611.468	Lipids and lipid-like molecules	forward	0.0161618	0.16114	1.15244	3.59244e-06	4.14289e-05	0.100297	-3.31765
346	DG(14:1(9Z)/22:6(4Z,7Z,10Z,13Z,16Z,19Z)/0:0)	0.763513			47.4236	611.468	Lipids and lipid-like molecules	forward	0.0413007	0.148675	0.887978	0.00857674	0.00338595	0.277792	-1.84792
347	N,O-Didesmethylvenlafaxine	0.763219			93.1095	250.18	Organic oxygen compounds	forward	0.0317291	0.570464	1.14585	0.0359514	0.00885509	0.0556198	-4.16826
348	PC(22:2(13Z,16Z)/14:0)	0.763035			165.442	786.6	Lipids and lipid-like molecules	forward	0.0658044	0.501761	1.13883	0.00168531	0.00118697	0.131147	-2.93074
349	Nerolidol 3-O-[a-L-rhamnopyranosyl-(1->2)-b-D-glucopyranoside]	0.762986			286.842	531.314	Lipids and lipid-like molecules	forward	0.0014323	0.0158751	1.08211	0.100217	0.0195805	0.0902229	-3.47036
350	DG(18:4(6Z,9Z,12Z,15Z)/18:4(6Z,9Z,12Z,15Z)/0:0)	0.762309			175.836	609.452	Lipids and lipid-like molecules	forward	0.00341523	0.072582	1.13668	9.68876e-05	0.000210586	0.0470533	-4.40956
351	PC(20:3(8Z,11Z,14Z)/15:0)	0.760477			141.453	770.568	Lipids and lipid-like molecules	forward	0.0719479	0.382766	1.11123	0.00139359	0.00105563	0.187968	-2.41144
352	Isoleucyl-Tryptophan	0.760384			205.453	318.181	Organic acids and derivatives	forward	0.0104042	0.263569	1.15128	1.9266e-07	9.67009e-06	0.0394741	-4.66295
353	Polyporusterone G	0.759946			180.145	461.326	Lipids and lipid-like molecules	forward	0.00803655	0.0331168	1.14252	0.0012235	0.000974368	0.242673	-2.04291
354	Avenoleic acid	0.75892			75.8084	297.242	Lipids and lipid-like molecules	forward	0.0091584	0.223453	1.15473	1.90896e-05	9.24973e-05	0.0409859	-4.60873
355	PE(P-16:0/16:1(9Z))	0.758505			170.623	674.512	Lipids and lipid-like molecules	forward	0.157427	0.158161	0.0425588	0.977547	0.13918	0.995363	-0.00670549
357	5-alpha-Dihydrotestosterone glucuronide	0.75671			239.393	467.264	Lipids and lipid-like molecules	forward	3.73596e-05	0.0236438	1.16092	0.00440951	0.0021856	0.0015801	-9.30577
359	5-Aminopentanal	0.751855			222.483	102.092	Organic oxygen compounds	forward	0.135291	0.221921	1.08426	0.0106244	0.00388354	0.609634	-0.713984
361	Periandrin V	0.7498			240.259	779.415	Lipids and lipid-like molecules	forward	0.00573649	0.0385063	1.0567	0.00183627	0.00125613	0.148975	-2.74685
362	Phytosphingosine-1-P	0.749351			234.686	398.266	Lipids and lipid-like molecules	forward	0.0120619	0.0714504	1.12696	0.00575532	0.00260977	0.168814	-2.56649
364	MG(0:0/18:3(6Z,9Z,12Z)/0:0)	0.748212			124.204	353.268	Lipids and lipid-like molecules	forward	0.358044	0.582012	0.961178	0.0423163	0.00994507	0.615182	-0.700914
365	LysoPC(22:4(7Z,10Z,13Z,16Z))	0.747976			207.159	572.371	Lipids and lipid-like molecules	forward	0.0444247	0.89797	1.15538	0.00164417	0.00116785	0.0494724	-4.33723
366	PE(P-18:1(11Z)/14:1(9Z))	0.746929			171.381	672.496	Lipids and lipid-like molecules	forward	0.0900208	0.201859	1.02294	0.0358575	0.00883821	0.44596	-1.16502
367	Cohibin B	0.743943			29.5841	577.518	Lipids and lipid-like molecules	forward	0.478352	0.123263	1.12935	0.00188474	0.00127894	3.88073	1.95633
368	Sakacin A	0.743733			459.644	289.186	Organic acids and derivatives	forward	0.000282306	0.02966	1.0941	0.00467165	0.00226973	0.00951806	-6.71512
369	Kanokoside D	0.74108			213.208	625.265	Lipids and lipid-like molecules	forward	0.0196901	4.24086	1.13111	0.124007	0.0232708	0.00464296	-7.75074
370	PC(20:5(5Z,8Z,11Z,14Z,17Z)/18:3(6Z,9Z,12Z))	0.741012			161.639	802.538	Lipids and lipid-like molecules	forward	0.261583	0.301169	0.350912	0.518243	0.0791101	0.86856	-0.203303
371	PC(24:0/14:0)	0.740707			527.051	818.675	Lipids and lipid-like molecules	forward	3.73596e-05	0.003205	1.15314	0.0525372	0.0117399	0.0116567	-6.4227
372	LysoPC(17:0)	0.740638			216.706	510.355	Lipids and lipid-like molecules	forward	0.0184446	0.194958	1.15056	8.11837e-05	0.000191128	0.0946081	-3.40189
373	PC(24:1(15Z)/18:4(6Z,9Z,12Z,15Z))	0.740187			93.1208	864.647	Lipids and lipid-like molecules	forward	0.00237055	0.0229968	1.09749	0.00181987	0.00124833	0.103082	-3.27814
374	LysoPC(18:4(6Z,9Z,12Z,15Z))	0.739921			213.32	516.309	Lipids and lipid-like molecules	forward	0.00404549	0.199594	1.15699	0.00578021	0.00261717	0.0202685	-5.62461
375	Glucohesperalin	0.739549			310.6	466.087	Organic oxygen compounds	forward	3.73596e-05	0.0298778	1.1584	0.0525375	0.01174	0.00125041	-9.64338
377	PC(16:1(9Z)/14:1(9Z))	0.738993			171.517	702.506		forward	0.185296	0.131068	0.54547	0.311673	0.0505847	1.41374	0.499514
378	Isopropylbenzene	0.73842			33.7775	121.101	Benzenoids	forward	0.325411	0.65068	0.884328	0.216643	0.0370139	0.500108	-0.999687
379	Sterol	0.738293			72.41	249.221	Lipids and lipid-like molecules	forward	0.0483231	1.38349	1.15627	3.94962e-06	4.35257e-05	0.0349283	-4.83946
380	PC(18:3(9Z,12Z,15Z)/14:0)	0.737962			169.761	728.521		forward	0.1372	0.546391	1.09617	0.0671026	0.0141818	0.251102	-1.99366
381	PC(22:6(4Z,7Z,10Z,13Z,16Z,19Z)/15:0)	0.737213			127.899	792.556	Lipids and lipid-like molecules	forward	0.203611	0.564114	0.885193	0.0341873	0.00853421	0.36094	-1.47017
382	Lysyl-Arginine	0.735206			588.533	303.213	Organic acids and derivatives	forward	1.95001	0.44704	1.08483	0.00817312	0.00328168	4.36204	2.125
383	Dumetorine	0.731676			43.3045	224.164	Organoheterocyclic compounds	forward	0.110619	8.98626	1.15093	0.0428105	0.010032	0.0123098	-6.34405
384	Arginyl-Serine	0.730549			459.65	262.15	Organic acids and derivatives	forward	0.0331514	2.35082	1.15978	0.00797873	0.00323018	0.014102	-6.14795
385	Coutaric acid	0.730509			423.757	350.207	Organic acids and derivatives	forward	0.0191151	0.0985758	1.13686	0.000178695	0.000301255	0.193913	-2.36652
386	Androstenedione	0.72942			34.6418	287.2	Lipids and lipid-like molecules	forward	0.0480506	0.424717	1.13938	0.0343429	0.00856285	0.113136	-3.14388
387	PE(22:6(4Z,7Z,10Z,13Z,16Z,19Z)/18:2(9Z,12Z))	0.729014			162.005	788.522	Lipids and lipid-like molecules	forward	0.0575972	0.117012	1.03532	0.0227669	0.00636913	0.492235	-1.02258
388	4,8 Dimethylnonanoyl carnitine	0.726577			38.1377	330.263	Lipids and lipid-like molecules	forward	0.109907	0.110538	0.129332	0.98681	0.140314	0.99429	-0.00826099
389	PC(18:1(11Z)/20:2(11Z,14Z))	0.725901			162.883	812.612		forward	0.0175373	0.132652	1.13507	0.00177208	0.00122681	0.132205	-2.91915
390	LysoPC(16:0)	0.724292			213.242	496.341	Lipids and lipid-like molecules	forward	0.0256638	2.97958	1.02813	0.368483	0.0585121	0.00861321	-6.85923
391	PC(22:6(4Z,7Z,10Z,13Z,16Z,19Z)/22:5(4Z,7Z,10Z,13Z,16Z))	0.723434			88.7657	880.585	Lipids and lipid-like molecules	forward	0.250116	0.631806	1.05775	0.0282398	0.00741607	0.395875	-1.33688
392	Trihexosylceramide (d18:1/12:0)	0.72335			172.936	968.632	Lipids and lipid-like molecules	forward	0.000196314	0.0049775	1.06204	0.0556477	0.0122716	0.0394402	-4.66419
393	PE(18:4(6Z,9Z,12Z,15Z)/16:0)	0.720807			167.192	712.49	Lipids and lipid-like molecules	forward	0.198432	0.959101	1.10783	0.0610712	0.0131769	0.206894	-2.27303
394	PE(22:6(4Z,7Z,10Z,13Z,16Z,19Z)/14:0)	0.720017			166.31	736.493	Lipids and lipid-like molecules	forward	0.0753988	0.157008	0.919657	0.0841065	0.016942	0.480222	-1.05823
395	PC(20:5(5Z,8Z,11Z,14Z,17Z)/20:1(11Z))	0.719112			159.434	834.597	Lipids and lipid-like molecules	forward	0.674274	3.49384	1.1268	0.0293969	0.00763351	0.192989	-2.37341
396	LysoPC(20:2(11Z,14Z))	0.717812			210.599	548.371	Lipids and lipid-like molecules	forward	0.0403415	2.05667	1.14921	0.00199798	0.00133082	0.0196149	-5.6719
397	PC(20:5(5Z,8Z,11Z,14Z,17Z)/18:4(6Z,9Z,12Z,15Z))	0.716326			115.147	800.522	Lipids and lipid-like molecules	forward	0.0330779	0.000925127	1.02942	0.0281193	0.00739346	35.755	5.16007
398	PC(18:0/15:0)	0.715739			162.698	748.584	Lipids and lipid-like molecules	forward	0.0215211	0.183947	1.14577	0.0176771	0.00537371	0.116996	-3.09547
400	PE(P-16:0e/16:0)	0.713226			148.681	676.526	Lipids and lipid-like molecules	forward	0.475709	0.187009	1.04745	0.00277612	0.00165147	2.54378	1.34697
401	LysoPC(20:0/0:0)	0.712939			210.61	552.402	Lipids and lipid-like molecules	forward	0.0130921	0.132918	1.14993	0.000168639	0.000291784	0.098498	-3.34376
403	N2-Succinoylarginine	0.71092			381.13	275.134	Organic acids and derivatives	forward	0.090819	0.153883	1.05308	0.0169206	0.00522226	0.590181	-0.760772
404	PA(20:4(5Z,8Z,11Z,14Z)/20:4(5Z,8Z,11Z,14Z))	0.710897			194.144	745.488	Lipids and lipid-like molecules	forward	0.021805	0.0318775	0.858648	0.0810904	0.0164407	0.684026	-0.547878
405	PC(20:4(8Z,11Z,14Z,17Z)/20:3(5Z,8Z,11Z))	0.710709			159.051	832.585	Lipids and lipid-like molecules	forward	1.30086	7.10173	1.12662	0.0327209	0.00826081	0.183176	-2.4487
406	4-Ethyl-2-methyl-5-propyloxazole	0.709905			211.979	154.122	Organoheterocyclic compounds	forward	0.0994339	0.114747	0.168629	0.723569	0.106884	0.866553	-0.206641
408	Phaeophorbide b	0.707871			90.4544	607.256	Organoheterocyclic compounds	forward	0.030359	2.09866	1.08458	0.205051	0.0353345	0.0144659	-6.1112
409	PC(P-16:0/14:0)	0.707216			147.004	690.544		forward	0.30411	0.127319	1.02416	0.00331739	0.00183725	2.38856	1.25614
411	PC(18:2(9Z,12Z)/15:0)	0.704095			146.422	744.555	Lipids and lipid-like molecules	forward	0.0121168	0.271701	1.15235	0.00492389	0.00235286	0.044596	-4.48694
412	2,6-Di-tert-butyl-4-ethylphenol	0.703775			92.2268	235.205	Benzenoids	forward	0.0484514	2.89604	1.15572	0.0172079	0.00528031	0.0167302	-5.9014
413	LysoPC(18:2(9Z,12Z))	0.702889			218.511	520.339	Lipids and lipid-like molecules	forward	0.0155198	0.724597	1.15669	0.00151974	0.00111096	0.0214185	-5.545
414	(3S,3'R,5R,6R)-7',8'-Didehydro-3,6-epoxy-5,6-dihydro-beta,beta-carotene-3',5-diol	0.701024			201.131	583.412	Lipids and lipid-like molecules	forward	0.0275676	0.238405	0.777727	0.349538	0.0559068	0.115634	-3.11237
415	Diethylenetriamine crosslinked with epichlorohydrin	0.699885			43.3618	256.144	Benzenoids	forward	0.0246976	0.851069	1.13686	0.0661506	0.0140242	0.0290195	-5.10684
416	13-L-Hydroperoxylinoleic acid	0.69919			79.2539	295.226	Lipids and lipid-like molecules	forward	0.0130151	0.230743	1.12587	0.101686	0.0198152	0.056405	-4.14803
417	PC(20:5(5Z,8Z,11Z,14Z,17Z)/14:1(9Z))	0.699066			131.55	750.508	Lipids and lipid-like molecules	forward	0.0111732	0.0126374	0.0673677	0.756075	0.111152	0.884138	-0.177657
418	PC(16:1(9Z)/14:0)	0.698813			170.833	704.521	Lipids and lipid-like molecules	forward	0.22068	0.676113	1.00561	0.0373828	0.00910924	0.326395	-1.61531
419	Corchorusoside A	0.697866			239.404	699.356	Lipids and lipid-like molecules	forward	0.0187169	0.0195398	0.402747	0.488631	0.0750351	0.957883	-0.0620781
420	PC(20:0/18:4(6Z,9Z,12Z,15Z))	0.695522			131.143	810.602	Lipids and lipid-like molecules	forward	0.0469751	0.2584	1.11503	0.00033149	0.000425687	0.181792	-2.45964
421	Cystophorene	0.692989			74.5913	151.148	Hydrocarbons	forward	0.0224007	0.981476	1.15883	0.00513797	0.00242128	0.0228235	-5.45334
422	L-Hexanoylcarnitine	0.690674			248.025	260.185	Lipids and lipid-like molecules	forward	0.319181	7.58091	1.10743	0.0103394	0.00381669	0.0421032	-4.56992
424	LysoPC(22:6(4Z,7Z,10Z,13Z,16Z,19Z))	0.689187			208.879	568.34	Lipids and lipid-like molecules	forward	0.395163	11.0677	1.15172	0.0149078	0.004808	0.0357041	-4.80777
425	PC(20:4(8Z,11Z,14Z,17Z)/20:0)	0.687221			153.298	838.63	Lipids and lipid-like molecules	forward	0.0772212	0.439497	1.14269	4.94956e-05	0.000145588	0.175704	-2.50878
426	LysoPC(18:1(9Z))	0.686267			210.641	522.355	Lipids and lipid-like molecules	forward	0.021199	0.836442	1.15925	0.000914771	0.000804601	0.0253442	-5.3022
427	8(R)-Hydroperoxylinoleic acid	0.684586			204.613	313.237	Lipids and lipid-like molecules	forward	3.73596e-05	0.0340418	1.1609	0.00612726	0.00271824	0.00109746	-9.83161
428	PE(P-18:1(11Z)/16:0)	0.682975			167.214	702.542	Lipids and lipid-like molecules	forward	0.244538	0.0820832	1.09527	0.0026895	0.00161915	2.97914	1.5749
429	p-Mentha-1,3,5,8-tetraene	0.682743			34.8657	133.101	Benzenoids	forward	0.394693	0.538354	1.03008	0.0168419	0.00520622	0.733148	-0.447824
430	LysoPE(18:1(9Z)/0:0)	0.682232			215.824	480.308	Lipids and lipid-like molecules	forward	0.0174025	0.551669	1.14362	2.86213e-05	0.000108813	0.0315451	-4.98644
431	Goshonoside F2	0.682104			72.3893	485.311	Lipids and lipid-like molecules	forward	3.73596e-05	0.129669	1.16086	0.00549298	0.00253069	0.000288115	-11.7611
432	FAD	0.679693			409.668	786.163	Nucleosides, nucleotides, and analogues	forward	0.000117564	0.0271694	1.13192	0.019366	0.00570814	0.00432708	-7.85239
433	LysoPC(14:0/0:0)	0.679329			218.4	468.307	Lipids and lipid-like molecules	forward	0.710284	25.3562	1.15629	0.00284464	0.00167649	0.0280122	-5.1578
434	Squamolone	0.679274			380.074	129.066	Organoheterocyclic compounds	forward	0.234007	1.19658	1.15673	2.94153e-06	3.73674e-05	0.195563	-2.35429
435	Isogingerenone B	0.673486			36.3034	387.179	Phenylpropanoids and polyketides	forward	12.0603	9.24135	1.05509	0.0144491	0.00471317	1.30504	0.384095
436	LysoPC(16:1(9Z)/0:0)	0.67325			214.086	494.325	Lipids and lipid-like molecules	forward	0.0208401	0.247135	1.13405	0.0512592	0.0115242	0.0843269	-3.56786
439	Jasmolone	0.672145			53.7625	181.122	Organic oxygen compounds	forward	1.24127	8.41665	1.01318	0.148286	0.026935	0.147477	-2.76144
440	PC(18:4(6Z,9Z,12Z,15Z)/18:4(6Z,9Z,12Z,15Z))	0.670864			164.155	774.504	Lipids and lipid-like molecules	forward	0.15068	0.0379998	1.10675	0.00672156	0.00288268	3.96529	1.98743
441	PE(P-16:0/15:0)	0.670719			171.501	662.511	Lipids and lipid-like molecules	forward	0.37085	0.252415	0.853611	0.0734155	0.0152082	1.4692	0.555034
443	Rotundine A	0.669536			44.0189	232.169	Organoheterocyclic compounds	forward	0.419295	11.2299	1.12114	0.0216002	0.00614997	0.0373372	-4.74324
444	PC(20:4(5Z,8Z,11Z,14Z)/14:0)	0.668692			165.4	754.536		forward	0.844757	6.24227	1.13078	0.0413452	0.00978527	0.135329	-2.88546
446	8-Hydroxypinoresinol 4-glucoside	0.663339			405.57	537.196	Lignans, neolignans and related compounds	forward	0.00755886	1.03256	1.13887	0.00133419	0.00102817	0.00732054	-7.09383
447	PC(22:6(4Z,7Z,10Z,13Z,16Z,19Z)/16:1(9Z))	0.662815			129.822	804.552	Lipids and lipid-like molecules	forward	0.234376	0.536994	0.941023	0.0940627	0.0185836	0.43646	-1.19608
448	cis-[8]-Shogaol	0.661869			79.8231	305.21	Benzenoids	forward	0.00429149	0.341742	1.14487	0.0500325	0.0113147	0.0125577	-6.31529
449	8alpha-13(16),14-Labdadien-8-ol	0.661399			34.5949	291.268	Lipids and lipid-like molecules	forward	0.133589	0.136278	0.019692	0.880699	0.127144	0.980271	-0.0287473
450	Cer(d18:0/12:0)	0.661306			122.666	484.472	Lipids and lipid-like molecules	forward	0.0196005	0.047	0.962725	0.105503	0.0204193	0.417032	-1.26177
451	MG(22:5(4Z,7Z,10Z,13Z,16Z)/0:0/0:0)	0.657655			66.3672	405.299	Lipids and lipid-like molecules	forward	0.136321	0.65078	1.15143	3.21592e-05	0.000114563	0.209474	-2.25516
452	LysoPE(20:2(11Z,14Z)/0:0)	0.657031			221.069	506.324	Lipids and lipid-like molecules	forward	0.0225101	1.66989	1.15525	0.0137397	0.00456469	0.01348	-6.21304
453	PC(22:6(4Z,7Z,10Z,13Z,16Z,19Z)/20:3(5Z,8Z,11Z))	0.655713			155.955	856.582	Lipids and lipid-like molecules	forward	1.80624	7.11793	1.11205	0.00843228	0.00334904	0.253759	-1.97847
454	Armillaramide	0.655038			49.1627	556.53	Lipids and lipid-like molecules	forward	0.0408899	0.0446283	0.134757	0.689457	0.102361	0.916233	-0.126214
455	PE(P-18:1(9Z)/16:1(9Z))	0.654737			168.017	700.526	Lipids and lipid-like molecules	forward	0.0468955	0.0491883	0.0920626	0.887755	0.128032	0.953388	-0.0688639
456	PC(22:5(4Z,7Z,10Z,13Z,16Z)/16:0)	0.652806			116.742	808.586	Lipids and lipid-like molecules	forward	0.478625	1.53804	1.0204	0.05172	0.0116023	0.311191	-1.68413
457	PC(20:0/14:0)	0.652722			163.405	762.601	Lipids and lipid-like molecules	forward	3.73596e-05	0.176002	1.16116	0.000127487	0.000247684	0.000212268	-12.2018
458	1-(2,6,6-Trimethyl-2-cyclohexen-1-yl)-1,6-heptadien-3-one	0.652439			238.728	233.189	Lipids and lipid-like molecules	forward	0.0287704	0.590672	1.15731	3.26063e-08	3.24139e-06	0.0487078	-4.3597
459	DG(18:3(9Z,12Z,15Z)/14:0/0:0)	0.650754			48.7965	563.467	Lipids and lipid-like molecules	forward	0.057395	0.160651	1.1321	0.000387109	0.000468872	0.357266	-1.48493
462	PC(15:0/14:0)	0.648087			172.186	692.521	Lipids and lipid-like molecules	forward	0.770107	2.51652	1.09554	0.0141844	0.00465808	0.306021	-1.7083
463	Arginyl-Gamma-glutamate	0.647705			463.47	303.177	Organic acids and derivatives	forward	0.439891	24.5193	1.15795	0.00861586	0.00339588	0.0179406	-5.80063
464	PC(P-18:1(11Z)/14:0)	0.641818			167.188	716.56	Lipids and lipid-like molecules	forward	0.0476452	0.05622	0.540793	0.394346	0.0620391	0.847477	-0.238753
465	PC(16:1(9Z)/15:0)	0.641785			170.63	718.537	Lipids and lipid-like molecules	forward	0.15029	0.268214	0.822185	0.15595	0.0280578	0.560336	-0.835636
466	LysoPE(22:6(4Z,7Z,10Z,13Z,16Z,19Z)/0:0)	0.641655			213.294	526.293	Lipids and lipid-like molecules	forward	0.0244111	1.74642	1.15763	0.00419435	0.00211821	0.0139778	-6.16072
467	Avocadyne	0.639931			273.659	307.226	Lipids and lipid-like molecules	forward	3.73596e-05	0.140053	1.16098	0.00668692	0.00287331	0.000266754	-11.8722
468	PA(18:3(9Z,12Z,15Z)/14:1(9Z))	0.639202			33.7285	641.419	Lipids and lipid-like molecules	forward	0.0757019	1.56138	1.14316	0.0421145	0.00991204	0.0484839	-4.36635
469	PC(P-18:0/16:0)	0.63874			165.4	746.604	Lipids and lipid-like molecules	forward	0.0700213	0.0657417	0.20364	0.758518	0.111471	1.0651	0.0909856
470	3,5,8-Megastigmatrien-7-one	0.637363			33.7057	191.143	Organic oxygen compounds	forward	0.178584	0.209494	0.501739	0.366895	0.0582952	0.852456	-0.230302
471	PE(16:0/22:6(4Z,7Z,10Z,13Z,16Z,19Z))	0.637167			163.716	764.522	Lipids and lipid-like molecules	forward	0.248194	0.353906	0.954642	0.0381507	0.00924337	0.701299	-0.511898
472	PE(22:4(7Z,10Z,13Z,16Z)/14:1(9Z))	0.635057			165.925	738.506	Lipids and lipid-like molecules	forward	0.31939	0.368112	0.158675	0.655897	0.0978662	0.867643	-0.204826
474	PC(20:5(5Z,8Z,11Z,14Z,17Z)/14:0)	0.631088			139.113	752.52	Lipids and lipid-like molecules	forward	0.383212	2.67044	1.11969	0.0625848	0.0134275	0.143502	-2.80086
475	Gynosaponin I	0.630861			25.9199	917.543	Lipids and lipid-like molecules	forward	0.0115554	0.0485977	1.0712	0.0691409	0.014516	0.237776	-2.07232
476	PC(22:6(4Z,7Z,10Z,13Z,16Z,19Z)/16:0)	0.630236			160.256	806.57		forward	0.993446	3.16802	1.09175	0.0135298	0.00452055	0.313586	-1.67307
477	LysoPE(20:5(5Z,8Z,11Z,14Z,17Z)/0:0)	0.626086			215.835	500.276	Lipids and lipid-like molecules	forward	0.0109583	0.588257	1.15655	0.00900783	0.00349353	0.0186285	-5.74635
478	LysoPC(20:3(5Z,8Z,11Z))	0.62581			209.755	546.353	Lipids and lipid-like molecules	forward	0.0714554	5.37133	1.15667	0.00200797	0.00133531	0.0133031	-6.23209
480	4-ethylamino-6-isopropylamino-1,3,5-triazin-2-ol	0.623999			394.546	198.135	Organoheterocyclic compounds	forward	0.0457301	3.87547	1.15578	0.0240888	0.00662081	0.0117999	-6.40509
481	LysoPC(20:4(5Z,8Z,11Z,14Z))	0.622287			214.173	544.339		forward	0.153724	6.90895	1.1581	0.00170708	0.00119696	0.02225	-5.49005
482	PC(P-16:0/15:0)	0.6213			167.464	704.56	Lipids and lipid-like molecules	forward	0.777544	0.0820901	1.03739	0.000379012	0.000462445	9.47183	3.24364
483	Linoleamide	0.620157			34.5731	280.263	Lipids and lipid-like molecules	forward	15.795	18.0508	0.468997	0.377828	0.0597834	0.875027	-0.192601
484	PC(18:4(6Z,9Z,12Z,15Z)/P-16:0)	0.619279			163.749	738.542	Lipids and lipid-like molecules	forward	0.102048	0.217312	0.945519	0.0129999	0.00440821	0.469595	-1.09051
485	PC(P-16:0/14:1(9Z))	0.619275			168.92	688.527	Lipids and lipid-like molecules	forward	0.126056	0.0708975	0.885445	0.0343857	0.00857073	1.778	0.830253
486	1,4-Dideoxy-1,4-imino-D-ribitol	0.619061			100.045	134.081	Organoheterocyclic compounds	forward	0.0441476	0.320161	1.15149	0.000210029	0.000327883	0.137892	-2.85839
487	PC(14:0/14:0)	0.615725			173.255	678.505	Lipids and lipid-like molecules	forward	1.1624	11.1633	1.13487	0.0319141	0.00810894	0.104127	-3.26359
489	Nnal-N-oxide	0.611855			370.305	226.119	Organoheterocyclic compounds	forward	0.0108773	0.71874	1.15315	0.00310771	0.00176841	0.0151339	-6.04607
490	DG(20:5(5Z,8Z,11Z,14Z,17Z)/14:0/0:0)	0.611073			47.6666	587.466	Lipids and lipid-like molecules	forward	0.973461	4.22287	1.15164	2.98909e-05	0.000110963	0.230521	-2.11703
491	PC(22:6(4Z,7Z,10Z,13Z,16Z,19Z)/20:0)	0.609744			151.616	862.63	Lipids and lipid-like molecules	forward	0.0260768	0.299258	1.12364	0.0239277	0.00659012	0.087138	-3.52055
492	PS(22:6(4Z,7Z,10Z,13Z,16Z,19Z)/16:1(9Z))	0.60659			57.81	806.509	Lipids and lipid-like molecules	forward	0.0875935	0.0643864	0.89136	0.0770925	0.015797	1.36044	0.444068
493	(3S,3'S,5R,5'R,6R)-3,6-Epoxy-5,6-dihydro-3',5,8'-trihydroxy-beta,kappa-caroten-6'-one	0.606482			127.944	617.421	Lipids and lipid-like molecules	forward	0.0278147	0.779706	1.14118	0.00303344	0.00174311	0.0356734	-4.80901
494	5-Aminoimidazole ribonucleotide	0.605647			405.962	296.065	Organic oxygen compounds	forward	0.0251091	1.23505	1.1479	0.00245887	0.00152919	0.0203305	-5.62021
495	PC(22:6(4Z,7Z,10Z,13Z,16Z,19Z)/20:5(5Z,8Z,11Z,14Z,17Z))	0.605111			155.077	852.552	Lipids and lipid-like molecules	forward	0.480823	2.5579	1.13672	0.0234277	0.00649402	0.187976	-2.41138
496	PS(20:4(5Z,8Z,11Z,14Z)/18:2(9Z,12Z))	0.599592			57.7567	808.523	Lipids and lipid-like molecules	forward	0.204098	0.117805	0.804388	0.210198	0.0360755	1.73251	0.79286
498	PC(16:0/P-16:0)	0.595537			167.167	718.572	Lipids and lipid-like molecules	forward	0.0399774	0.0655662	0.0959459	0.544323	0.0826651	0.609726	-0.713768
500	PE(20:4(5Z,8Z,11Z,14Z)/14:1(9Z))	0.593997			168.041	710.476	Lipids and lipid-like molecules	forward	0.0253518	0.131836	0.993432	0.0566498	0.0124413	0.192297	-2.37859
501	LysoPE(22:4(7Z,10Z,13Z,16Z)/0:0)	0.59328			212.397	530.324	Lipids and lipid-like molecules	forward	0.0226171	1.28785	1.11074	2.89735e-05	0.00010942	0.0175619	-5.83141
503	PC(20:5(5Z,8Z,11Z,14Z,17Z)/15:0)	0.59288			163.415	766.539	Lipids and lipid-like molecules	forward	0.886473	1.59559	0.958289	0.0650218	0.013836	0.555579	-0.847937
504	LysoPE(20:3(11Z,14Z,17Z)/0:0)	0.592853			222.781	504.308	Lipids and lipid-like molecules	forward	0.016678	1.27552	1.15595	0.0164288	0.00512128	0.0130754	-6.257
505	N-Acetyl-L-tyrosine	0.590921			331.635	224.091	Organic acids and derivatives	forward	0.012358	0.229313	1.15819	0.00674151	0.00288805	0.0538917	-4.21379
506	PE(22:5(4Z,7Z,10Z,13Z,16Z)/14:0)	0.590287			140.624	738.505	Lipids and lipid-like molecules	forward	0.139847	0.281214	0.874722	0.108584	0.020901	0.497297	-1.00782
509	1-Acetoxy-2-hydroxy-16-heptadecyn-4-one	0.586488			119.444	325.237	Lipids and lipid-like molecules	forward	0.00624796	0.477716	1.14065	0.00613814	0.00272134	0.0130788	-6.25662
510	(Â±)-(Z)-2-(5-Tetradecenyl)cyclobutanone	0.585212			33.4893	265.252	Organic oxygen compounds	forward	1.46599	1.77928	0.615951	0.247634	0.0414962	0.823925	-0.279415
511	Molybdopterin precursor Z	0.58363			452.501	364.065	Organoheterocyclic compounds	forward	0.00129341	0.141386	1.15538	0.00843964	0.00335093	0.0091481	-6.77231
512	PS(16:0/18:1(11Z))	0.582903			176.698	762.528	Lipids and lipid-like molecules	forward	0.000405078	0.0253876	1.06855	0.0392405	0.0094311	0.0159557	-5.96978
513	Fagomine	0.582517			75.8147	148.097	Organoheterocyclic compounds	forward	0.225341	0.140758	1.15573	0.000128615	0.000249025	1.60091	0.678888
514	Armillarin	0.581408			35.4337	415.211	Lipids and lipid-like molecules	forward	9.49456	13.3963	0.784754	0.162131	0.0289958	0.708745	-0.496661
515	PE(22:6(4Z,7Z,10Z,13Z,16Z,19Z)/20:3(5Z,8Z,11Z))	0.58059			159.778	814.537	Lipids and lipid-like molecules	forward	0.101055	0.440325	1.1274	0.032049	0.00813412	0.2295	-2.12344
517	PC(18:1(11Z)/14:0)	0.579051			168.925	732.555		forward	0.0664711	0.673428	1.14891	0.019983	0.00583299	0.0987056	-3.34072
518	PC(P-18:0/15:0)	0.573954			166.012	732.592	Lipids and lipid-like molecules	forward	0.0432655	0.138833	1.06731	0.013575	0.00453009	0.311636	-1.68207
519	Glutaminylarginine	0.572456			396.187	303.174	Organic acids and derivatives	forward	0.00301987	0.00353979	0.324773	0.662187	0.0987121	0.85312	-0.22918
520	4-Oxo-2-nonenal	0.567983			34.8906	155.106	Organic oxygen compounds	forward	0.675791	0.741761	0.205597	0.750339	0.110402	0.911064	-0.134376
521	PS(22:6(4Z,7Z,10Z,13Z,16Z,19Z)/20:1(11Z))	0.566973			211.393	862.558	Lipids and lipid-like molecules	forward	0.0355638	0.0239484	0.642249	0.291235	0.0476591	1.48502	0.57048
522	PI(22:6(4Z,7Z,10Z,13Z,16Z,19Z)/18:0)	0.561889			181.873	911.558	Lipids and lipid-like molecules	forward	0.0105728	0.133079	1.0712	0.00032532	0.000421099	0.0794478	-3.65385
523	Imidazolelactic acid	0.560866			63.7593	157.061	Organoheterocyclic compounds	forward	0.0244556	0.0808084	1.13832	0.00222747	0.00143275	0.302637	-1.72434
524	Sterebin E	0.557993			92.8203	339.252	Lipids and lipid-like molecules	forward	0.309132	0.8764	1.12213	0.00256355	0.00157074	0.35273	-1.50337
525	Norecasantalic acid	0.553523			126.807	181.122	Lipids and lipid-like molecules	forward	3.73596e-05	2.82857	1.15972	0.0718107	0.0149471	1.3208e-05	-16.2082
526	L-Homoserine	0.553459			60.7675	120.065	Organic acids and derivatives	forward	0.00312739	0.0743433	0.966711	0.00363628	0.00193599	0.0420668	-4.57117
527	Goyasaponin III	0.552658			181.817	969.512	Lipids and lipid-like molecules	forward	0.0222196	0.0169819	0.86862	0.0903178	0.0179659	1.30842	0.38783
528	1-Acetoxy-2-hydroxy-5,12,15-heneicosatrien-4-one	0.552487			36.283	379.284	Lipids and lipid-like molecules	forward	0.185488	0.415892	1.08607	0.00337293	0.00185488	0.446	-1.16488
529	Pregnanediol-3-glucuronide	0.551363			88.758	497.31	Lipids and lipid-like molecules	forward	0.179297	0.394911	1.07813	0.00970311	0.00366322	0.454018	-1.13918
530	2,6 Dimethylheptanoyl carnitine	0.545037			222.775	302.232	Lipids and lipid-like molecules	forward	0.0657065	1.65662	1.1265	0.0112324	0.00402273	0.039663	-4.65606
531	PE(22:6(4Z,7Z,10Z,13Z,16Z,19Z)/20:2(11Z,14Z))	0.544896			160.225	816.552	Lipids and lipid-like molecules	forward	0.156186	0.949701	1.13415	0.0330869	0.00832962	0.164458	-2.60421
532	Sphinganine 1-phosphate	0.543477			67.0289	382.274	Lipids and lipid-like molecules	forward	0.0191625	2.26718	1.10318	0.166303	0.0296301	0.00845211	-6.88647
533	PE(P-16:0/14:0)	0.540954			172.374	648.495	Lipids and lipid-like molecules	forward	0.075917	0.111018	0.813804	0.110367	0.0211773	0.683823	-0.548304
534	MG(0:0/18:1(9Z)/0:0)	0.53968			83.6211	357.299	Lipids and lipid-like molecules	forward	0.691485	0.161843	1.12611	0.00281363	0.00166522	4.27256	2.0951
535	PE(16:0/18:3(9Z,12Z,15Z))	0.537752			168.904	714.502	Lipids and lipid-like molecules	forward	0.0633275	0.164139	0.843538	0.184555	0.0323506	0.385816	-1.37402
536	PS(22:4(7Z,10Z,13Z,16Z)/22:6(4Z,7Z,10Z,13Z,16Z,19Z))	0.535613			54.3377	884.554	Lipids and lipid-like molecules	forward	0.0255166	0.122504	1.13812	0.00204594	0.00135234	0.208293	-2.26332
537	PC(14:0/16:0)	0.532434			170.833	706.537	Lipids and lipid-like molecules	forward	1.15689	7.48717	1.12969	0.0379822	0.00921407	0.154516	-2.69417
538	6-Hexyl-1,4-dioxan-2-one	0.524649			557.559	187.131	Organoheterocyclic compounds	forward	0.0327724	0.455502	1.15526	0.0116952	0.00412497	0.0719479	-3.7969
539	Thiomorpholine 3-carboxylate	0.52337			388.062	148.042	Organic acids and derivatives	forward	0.0153694	0.253356	0.843321	3.25558e-05	0.000115163	0.0606631	-4.04304
541	PE(22:6(4Z,7Z,10Z,13Z,16Z,19Z)/22:2(13Z,16Z))	0.520424			157.659	844.582	Lipids and lipid-like molecules	forward	0.11803	0.867913	1.13647	0.0345127	0.00859404	0.135993	-2.8784
542	PS(18:4(6Z,9Z,12Z,15Z)/20:1(11Z))	0.51846			57.7721	810.538	Lipids and lipid-like molecules	forward	0.159798	0.33453	0.650379	0.143393	0.0262097	0.477677	-1.06589
544	Gambogic acid	0.510268			253.457	629.308	Organoheterocyclic compounds	forward	0.00222467	0.135608	0.989473	0.170274	0.0302296	0.0164051	-5.92971
545	LysoPE(18:2(9Z,12Z)/0:0)	0.505485			223.674	478.293	Lipids and lipid-like molecules	forward	0.00475253	0.152309	1.14814	0.0168964	0.00521734	0.0312033	-5.00216
546	(3beta,17alpha,23S)-17,23-Epoxy-3,28,29-trihydroxy-27-norlanost-8-en-24-one	0.504168			180.113	475.342	Lipids and lipid-like molecules	forward	0.00921854	0.0525318	1.15231	2.79797e-05	0.000107687	0.175485	-2.51058
547	Vaccenyl carnitine	0.500851			198.479	426.358	Lipids and lipid-like molecules	forward	0.0733512	0.16658	0.993103	0.0172741	0.00529359	0.440337	-1.18332
548	Taurine	0.497553			312.336	126.022	Organic acids and derivatives	forward	0.0257705	0.196368	0.851685	0.11726	0.0222314	0.131236	-2.92977
549	28-Glucosyl-19(29)-dehydroursolic acid 3-arabinoside	0.496226			226.448	749.442	Lipids and lipid-like molecules	forward	0.00984346	0.350223	1.14394	0.00275034	0.00164193	0.0281062	-5.15297
550	LysoPE(24:6(6Z,9Z,12Z,15Z,18Z,21Z)/0:0)	0.495222			210.61	554.321	Lipids and lipid-like molecules	forward	0.000452871	0.110718	1.0912	5.68833e-08	4.55235e-06	0.00409033	-7.93357
551	LysoPC(22:5(4Z,7Z,10Z,13Z,16Z))	0.49509			207.168	570.354		forward	0.494767	8.72574	1.15455	0.00373528	0.00196905	0.056702	-4.14046
553	D-Arginine	0.488683			62.9444	185.165	Organic acids and derivatives	reverse	0.313806	0.268918	0.211789	0.712028	0.105359	1.16692	0.222708
554	[8]-Gingerol	0.488184			79.2556	323.221	Benzenoids	forward	0.0114265	3.38157	1.13759	0.0555268	0.012251	0.00337905	-8.20917
555	1-Methyl-1,3-cyclohexadiene	0.487389			12.7269	95.0858	Hydrocarbons	reverse	0.101136	0.161184	0.85065	0.0568845	0.0124809	0.627456	-0.672413
556	trans-Hexadec-2-enoyl carnitine	0.487116			201.987	398.325	Lipids and lipid-like molecules	forward	0.0357274	0.747956	1.13997	0.0399152	0.00954583	0.0477667	-4.38785
557	Linoleyl carnitine	0.486348			200.042	424.342	Lipids and lipid-like molecules	forward	0.130538	2.67938	1.14054	0.00825352	0.00330274	0.0487195	-4.35936
558	Chondroitin sulfate	0.478116			312.066	464.07	Organic oxygen compounds	forward	0.000216948	0.0499757	1.12011	1.13904e-07	6.51534e-06	0.00434108	-7.84773
559	2-Hydroxy-4-oxo-5,12-heneicosadien-1-yl acetate	0.47534			69.5869	381.3	Lipids and lipid-like molecules	forward	0.0691786	0.117441	1.00003	0.0191639	0.00566753	0.589048	-0.763544
560	Heptadecanoyl carnitine	0.4743			199.198	414.358	Lipids and lipid-like molecules	forward	0.00909137	0.14804	1.14359	0.000164639	0.000287877	0.0614115	-4.02535
561	PC(22:4(7Z,10Z,13Z,16Z)/15:0)	0.472913			46.5553	796.591	Lipids and lipid-like molecules	forward	0.0391571	0.109555	1.12936	0.000578687	0.00060058	0.357418	-1.48432
562	Demethylated antipyrine	0.471995			50.8196	175.087	Organoheterocyclic compounds	forward	0.445059	0.132703	1.09247	0.00422778	0.00212885	3.35381	1.7458
563	PE(22:5(7Z,10Z,13Z,16Z,19Z)/22:5(7Z,10Z,13Z,16Z,19Z))	0.471806			156.046	840.551	Lipids and lipid-like molecules	forward	0.0861092	0.578961	1.12945	0.00362837	0.00193363	0.14873	-2.74923
564	PC(P-18:1(9Z)/18:2(9Z,12Z))	0.471019			89.6146	768.598	Lipids and lipid-like molecules	forward	0.0886901	0.201666	1.07161	0.0195562	0.00574664	0.439786	-1.18513
565	MG(16:1(9Z)/0:0/0:0)	0.461941			72.2359	329.268	Lipids and lipid-like molecules	forward	0.0415597	1.93532	1.1599	0.000873091	0.000780784	0.0214743	-5.54124
566	Thamnosin	0.459968			233.28	485.2	Phenylpropanoids and polyketides	forward	0.0144765	0.0217379	0.945816	0.0302209	0.00778897	0.665958	-0.586497
567	Norambreinolide	0.453923			29.442	251.2	Organoheterocyclic compounds	reverse	0.0338451	0.0566619	0.930595	0.0765249	0.0157069	0.597316	-0.743435
568	Methyl-[10]-shogaol	0.453775			30.2924	347.257	Benzenoids	reverse	0.155957	0.0252464	0.868329	0.16924	0.0300739	6.17742	2.627
569	PE(22:5(7Z,10Z,13Z,16Z,19Z)/22:4(7Z,10Z,13Z,16Z))	0.435522			156.899	842.569	Lipids and lipid-like molecules	forward	0.147924	1.0327	1.13901	0.0201352	0.00586349	0.14324	-2.80349
570	Pipericine	0.434363			33.7602	336.325	Lipids and lipid-like molecules	forward	1.31897	0.35809	1.14699	0.0138761	0.00459313	3.68335	1.88102
571	2,2,6,6-Tetramethyl-4-piperidinone	0.434079			33.899	156.138	Organoheterocyclic compounds	forward	0.48062	0.37755	0.879677	0.0769116	0.0157683	1.27299	0.348226
572	Muricatacin	0.433819			30.3046	285.242		reverse	0.129483	0.283639	1.14125	0.000210152	0.00032798	0.456505	-1.1313
573	PS(15:0/22:6(4Z,7Z,10Z,13Z,16Z,19Z))	0.432732			50.7753	794.506	Lipids and lipid-like molecules	forward	0.030617	0.106242	1.05847	0.115874	0.0220201	0.288183	-1.79494
574	Sambacin	0.41465			228.929	541.225		forward	0.00550577	0.0775908	1.1432	5.56664e-06	5.10785e-05	0.0709591	-3.81687
575	Valyl-Alanine	0.400874			368.049	189.123	Organic acids and derivatives	forward	0.0139884	0.213465	1.14967	0.00696972	0.00294873	0.06553	-3.9317
576	PC(16:1(9Z)/16:1(9Z))	0.396524			168.925	730.537	Lipids and lipid-like molecules	forward	0.0868734	0.504186	1.13183	0.0351114	0.00870337	0.172304	-2.53697
577	Apo-12'-violaxanthal	0.395116			229.804	383.255	Lipids and lipid-like molecules	forward	0.00959442	0.0354076	1.12507	0.000519506	0.00056374	0.270971	-1.88379
578	L-alpha-Amino-1H-pyrrole-1-hexanoic acid	0.391388			69.8195	197.128	Organic acids and derivatives	forward	0.421158	0.250475	0.627833	0.29458	0.048138	1.68144	0.749695
579	Linoleoyl ethanolamide	0.383721			34.7315	324.289	Organic nitrogen compounds	forward	1.55032	1.94601	0.513856	0.371652	0.0589443	0.796665	-0.327954
580	O-propanoyl-carnitine	0.383583			192.38	218.138	Lipids and lipid-like molecules	forward	0.00494324	0.541568	1.11074	0.147378	0.026801	0.00912765	-6.77554
581	6-Deoxohomodolichosterone	0.35134			31.1341	463.378	Lipids and lipid-like molecules	reverse	0.250374	0.668231	1.12641	0.000559803	0.000589179	0.374681	-1.41626
582	6-Methyltetrahydropterin	0.345278			407.603	182.104	Organoheterocyclic compounds	forward	0.0291721	0.135026	1.09425	0.00106217	0.000889323	0.216048	-2.21058
583	PE(22:6(4Z,7Z,10Z,13Z,16Z,19Z)/16:1(9Z))	0.342525			46.5653	762.516	Lipids and lipid-like molecules	forward	1.18034	5.11204	1.08884	0.0188913	0.00561233	0.230895	-2.11469
584					177.557	273.084			0.00508287	0.283149	1.14039	0.0555	0.0122464	0.0179512	-5.79978
585					144.684	99.0555			0.73321	1.69327	1.08677	0.0562975	0.0123818	0.433015	-1.20751
586					225.419	819.426			0.000273564	0.083649	1.10645	0.0138307	0.0045837	0.00327037	-8.25633
587					86.2186	539.319			0.184741	0.105563	0.985223	0.0226679	0.00635083	1.75005	0.807399
588					74.8244	511.288			0.000391955	1.18059	1.13165	0.0144414	0.00471158	0.000331999	-11.5565
589					233.283	862.434			0.0195299	0.0392035	1.02505	0.0229873	0.00640967	0.498166	-1.0053
590					188.458	99.0555			0.110368	0.224839	0.972785	0.0252305	0.00683522	0.490876	-1.02657
591					55.8963	89.0713			0.284986	0.248714	0.391001	0.795316	0.116251	1.14584	0.196403
592					334.122	525.142			3.73596e-05	0.0707996	1.16099	0.00592843	0.00266084	0.000527681	-10.888
594					161.669	242.284			0.0237062	1.15216	1.01569	0.1671	0.0297508	0.0205754	-5.60294
595					604.285	256.299			0.38343	0.538146	1.08055	0.00867283	0.00341026	0.712501	-0.489036
596					238.544	671.324			0.0066606	0.308055	1.15375	0.00204438	0.00135163	0.0216215	-5.53139
597					84.9267	274.274			4.73696	1.53009	0.971349	0.0523946	0.011716	3.09587	1.63035
598					318.214	363.089			0.00194099	0.874199	1.08681	0.000485994	0.00054135	0.00222031	-8.81502
599					239.392	685.283			0.00019287	0.0263929	1.10496	7.68158e-07	2.18497e-05	0.00730764	-7.09638
600					228.88	408.25			0.00751472	0.127158	1.1241	0.0185241	0.00553799	0.0590974	-4.08076
601					229.228	817.431			0.0035861	0.0821274	1.14346	0.000116311	0.000233982	0.0436652	-4.51737
602					56.907	330.336			1.4759	6.28764	1.13377	0.000217028	0.000333301	0.23473	-2.09093
603					60.332	288.289			9.00529	11.3016	0.694544	0.214402	0.0366871	0.796814	-0.327685
605					187.175	138.102			0.1486	0.323738	0.907126	0.0681511	0.0143543	0.459011	-1.1234
606					446.663	439.142			0.000835717	0.0370653	1.04989	4.42839e-05	0.000136389	0.0225472	-5.47091
607					65.0428	316.226			0.000570131	0.51775	1.10414	0.0319671	0.00811884	0.00110117	-9.82675
608					89.6209	553.278			0.200967	0.245036	0.676407	0.207229	0.0356485	0.82015	-0.286041
609					208.879	272.124			0.0543257	0.34159	1.15525	0.00971894	0.00366712	0.159038	-2.65256
610					347.455	362.21			3.73596e-05	0.222205	1.16103	0.00385788	0.0020093	0.000168131	-12.5381
611					333.227	391.102			3.73596e-05	0.072946	1.16105	0.0014979	0.00110166	0.000512154	-10.9311
612					105.371	565.245			0.0535412	0.00282284	0.92894	0.0327871	0.00827327	18.9672	4.24543
613					318.565	391.102			3.73596e-05	0.0767412	1.16115	0.00181164	0.00124465	0.000486826	-11.0043
614					208.921	959.55			0.0107283	5.3695e-05	1.1609	0.00355371	0.0019111	199.801	7.64242
615					152.012	539.288			0.0426965	0.0180311	1.10642	0.00842666	0.00334759	2.36794	1.24363
616					408.863	361.207			0.00178474	0.184547	1.16055	0.00282414	0.00166905	0.00967091	-6.69213
617					225.406	313.273			0.108699	0.56139	1.12409	0.0323073	0.00818256	0.193625	-2.36867
618					360.992	541.117			3.73596e-05	0.121834	1.16081	0.0101569	0.00377338	0.000306643	-11.6712
619					383.874	304.187			0.0116975	0.115642	1.15442	0.000142672	0.000264992	0.101153	-3.30539
620					484.089	266.16			0.00933189	0.297682	1.13312	7.94903e-05	0.000188925	0.0313485	-4.99546
621					55.1896	356.352			0.365632	1.6013	1.09186	0.000831501	0.000756623	0.228334	-2.13078
622					380.12	363.212			0.00139348	0.132514	1.03602	0.00673936	0.00288748	0.0105157	-6.57131
623					214.118	831.5			0.00407855	0.0120792	1.09676	0.000483178	0.000539414	0.337651	-1.5664
624					68.9459	361.273			0.00636922	0.102951	1.15603	0.00233277	0.00147744	0.0618664	-4.0147
625					427.612	347.193			0.00404023	0.734316	1.1598	0.0052253	0.00244866	0.00550204	-7.50582
626					228.267	238.143			0.0231437	0.991277	1.16057	0.00396193	0.0020427	0.0233474	-5.42059
627					33.7142	354.337			0.625992	0.160973	1.02971	0.00132839	0.00102544	3.88879	1.95932
628					87.8979	313.273			0.560724	0.62718	0.540062	0.399754	0.0627728	0.894039	-0.16159
629					97.4188	547.235			0.48774	0.215705	1.14167	0.00105361	0.000884621	2.26115	1.17705
631					407.155	331.197			0.0185662	1.56415	1.15829	0.00329172	0.00182902	0.0118699	-6.39655
632					155.056	593.277			0.000545599	0.350737	1.10746	0.105174	0.0203676	0.00155558	-9.32833
633					318	383.116			3.73596e-05	0.410852	1.16116	0.000519742	0.000563893	9.09321e-05	-13.4249
634					193.905	343.295			0.0171927	0.0311592	0.159734	0.52438	0.07995	0.55177	-0.857862
635					80.1322	509.274			0.00580561	0.236101	1.13135	0.122011	0.0229646	0.0245895	-5.34581
636					204.601	392.279			0.0171038	0.147349	1.14269	0.0199233	0.00582097	0.116077	-3.10685
637					413.866	317.193			0.00494036	1.48439	1.13981	0.0138502	0.00458774	0.0033282	-8.23104
638					88.7177	593.277			0.00315409	0.909066	1.05401	0.00883045	0.00344972	0.00346959	-8.17102
639					34.9788	529.383			0.0191981	0.0808531	1.06962	0.00396624	0.00204407	0.237444	-2.07434
640					27.6947	579.224			0.00132976	0.00999614	1.14497	0.0333667	0.00838197	0.133028	-2.9102
642					381.091	274.176			0.0885801	3.40818	1.15662	0.00474638	0.00229465	0.0259905	-5.26587
643					94.8855	641.261			0.000130016	0.0955569	1.12783	0.0814187	0.0164955	0.00136062	-9.52152
644					320.966	229.155			0.130096	0.3912	1.10745	0.0065357	0.00283207	0.332557	-1.58833
645					318.214	362.106			0.000243489	0.152582	1.12838	0.00160802	0.00115078	0.00159579	-9.29151
647					175.842	130.159			0.347358	1.33445	1.12275	0.00449828	0.00221375	0.260301	-1.94175
649					347.613	335.181			0.000203674	0.0843322	1.12831	0.000836883	0.000759705	0.00241514	-8.69368
650					209.746	582.295			0.00114606	0.0644666	1.02794	0.0402148	0.00959641	0.0177776	-5.81379
651					66.2809	286.31			0.342658	0.180608	0.953242	0.101063	0.0197159	1.89725	0.923908
652					375.681	364.223			0.0426976	0.0609555	0.878541	0.107085	0.0206673	0.700471	-0.513602
653					232.412	488.314			3.73596e-05	0.0242244	1.16101	0.00165991	0.0011752	0.00154223	-9.34077
654					154.214	483.272			0.117851	0.962631	1.1531	2.08863e-05	9.57622e-05	0.122426	-3.03002
655					228.925	288.216			0.106754	2.33584	1.09963	0.0134824	0.0045105	0.0457028	-4.45157
657					34.0422	533.256			12.4885	4.50472	1.12809	0.0325534	0.00822918	2.77231	1.47109
659					407.822	290.171			0.0188036	2.13827	1.15871	0.0037345	0.00196879	0.00879381	-6.8293
660					470.339	304.161			0.023374	1.92307	1.15915	0.0106684	0.00389381	0.0121545	-6.36236
662					329.41	348.09			3.73596e-05	0.102181	1.16062	0.0130801	0.00442508	0.000365623	-11.4174
663					196.119	483.44			0.00223894	0.0186695	0.846112	0.00974999	0.00367476	0.119925	-3.0598
664					433.336	492.266			0.0049963	0.0433799	1.11953	0.000216772	0.000333105	0.115175	-3.1181
665					588.676	189.16			0.308536	6.3982	0.949413	0.344585	0.0552195	0.0482223	-4.37415
666					389.875	419.25			0.000514076	0.0435696	1.07878	0.00420736	0.00212236	0.011799	-6.4052
667					180.138	545.456			0.0450939	0.194726	1.15355	1.35567e-05	7.96184e-05	0.231576	-2.11044
668					332.929	347.181			0.00368015	0.185831	1.16088	0.00455199	0.00223073	0.0198037	-5.65808
669					211.554	387.289			0.0211877	0.638835	1.16051	0.00118333	0.000953941	0.0331662	-4.91414
670					301.774	336.165			0.000741834	0.21334	1.0955	0.00610366	0.00271149	0.00347723	-8.16785
671					76.2847	551.261			0.224884	0.328642	0.850003	0.101402	0.0197699	0.684284	-0.547332
672					264.166	359.181			0.00393	0.0552933	1.1426	0.00020947	0.000327442	0.0710755	-3.8145
673					63.809	595.256			0.00951957	0.392957	1.14568	0.0637372	0.0136201	0.0242255	-5.36733
677					33.8783	550.254			0.336116	0.0396444	1.14951	0.0113694	0.00405333	8.47828	3.08377
678					56.9096	539.287			0.0773202	0.115962	0.993118	0.0401497	0.00958544	0.666772	-0.584735
679					229.55	438.298			0.0289874	0.195274	1.1405	0.000450877	0.000516578	0.148444	-2.75201
680					209.897	649.52			0.0340951	0.0464349	0.890693	0.0562506	0.0123739	0.734256	-0.445645
681					443.545	334.099			0.00313939	0.135285	1.05726	0.0419455	0.00988431	0.0232056	-5.42938
682					35.4136	615.404			0.257187	0.772149	1.11895	0.000719009	0.000688658	0.33308	-1.58606
683					215.853	339.289			0.00687245	0.161304	1.1533	0.00368248	0.00195142	0.0426055	-4.55282
685					173.023	186.221			0.123215	0.157369	0.232298	0.639274	0.095623	0.782966	-0.352978
686					25.0215	769.575			0.00191293	0.00267445	0.772573	0.159925	0.0286583	0.715262	-0.483456
687					67.5092	567.224			0.100363	0.000897238	1.07053	0.017054	0.0052493	111.857	6.80552
689					205.445	372.31			0.115541	6.27089	1.13935	0.00866871	0.00340923	0.018425	-5.76219
690					287.709	130.097			1.36777	5.98932	1.11155	0.00126475	0.000994834	0.228369	-2.13056
691					178.281	561.488			0.0249226	0.110759	1.09261	0.00827023	0.00330709	0.225016	-2.1519
692					359.93	188.128			0.304953	0.139995	1.08324	0.009905	0.00371266	2.17831	1.12321
693					180.997	543.44			0.0385694	0.221011	1.1528	0.00024679	0.000358141	0.174513	-2.51859
694					75.8142	453.285			0.000225201	0.0583203	1.10949	0.0153763	0.00490639	0.00386146	-8.01664
695					357.846	382.031			0.0114676	1.03	1.1574	0.0125944	0.0043223	0.0111336	-6.48894
696					472.733	699.378			0.000162637	0.0736106	1.14515	0.00573687	0.00260426	0.00220943	-8.82211
697					235.915	809.187			3.73596e-05	0.0244828	1.15785	0.0597569	0.0129589	0.00152595	-9.35607
698					236.766	471.295			0.00202092	0.0661093	1.13277	3.97576e-06	4.36718e-05	0.0305693	-5.03177
699					52.3769	639.283			0.00135883	0.616017	1.08397	0.0159419	0.0050224	0.00220584	-8.82446
700					60.332	196.133			0.238672	1.47789	1.04399	0.148422	0.026955	0.161495	-2.63044
701					201.963	410.326			0.00967398	0.41895	1.12947	0.0144013	0.00470329	0.023091	-5.43652
702					27.6929	403.112			0.00688587	0.0119054	1.01882	0.0272323	0.00722526	0.578384	-0.7899
703					70.1248	359.258			0.000617633	0.0438888	1.07471	0.00969616	0.00366151	0.0140727	-6.15096
704					53.4398	651.283			0.00950287	0.237501	1.14922	0.030371	0.00781704	0.0400119	-4.64343
705					54.2476	463.234			3.73596e-05	0.115681	1.15767	0.0697268	0.0146112	0.000322953	-11.5964
706					309.601	409.104			0.00518897	0.0133568	0.43484	0.366396	0.058227	0.388489	-1.36405
709					233.288	570.251			0.192342	0.299206	0.92081	0.0683923	0.0143938	0.64284	-0.637469
710					110.893	640.277			3.73596e-05	0.208812	1.16027	0.0303573	0.00781449	0.000178915	-12.4484
711					122.927	194.067			3.73596e-05	0.38599	1.16009	0.0388643	0.00936663	9.67891e-05	-13.3348
712					201.981	422.327			0.152542	9.33911	1.15134	0.0054489	0.00251737	0.0163336	-5.93601
713					393.363	317.156			0.0286662	0.0473816	1.01927	0.0975559	0.0191521	0.605007	-0.724975
714					245.376	530.221			0.164923	0.249378	1.00341	0.0269439	0.00716993	0.661337	-0.596542
715					158.081	591.261			3.73596e-05	0.0226419	1.15824	0.0612094	0.0131999	0.00165002	-9.2433
716					561.68	343.234			0.0255852	0.125225	1.15168	8.35091e-05	0.000194088	0.204313	-2.29115
717					150.738	639.283			3.73596e-05	0.0490402	1.15995	0.0287517	0.00751153	0.000761815	-10.3583
718					197.62	448.342			0.0289341	0.474772	1.14774	0.0200075	0.00583791	0.0609432	-4.03639
719					277.173	120.081			0.819194	2.3475	1.12811	0.000331874	0.000425973	0.348964	-1.51885
720					358.365	167.081			3.73596e-05	0.858132	1.16105	0.00394889	0.00203855	4.3536e-05	-14.4874
722					237.661	129.102			0.0603371	0.292111	1.15381	0.00778035	0.00317674	0.206555	-2.2754
723					66.2809	579.224			0.0677513	0.00299395	0.949997	0.00105277	0.000884162	22.6294	4.50013
724					35.4677	432.237			3.80093	4.82441	0.523521	0.352001	0.0562476	0.787853	-0.344001
725					126.807	623.249			0.00181331	0.0369875	0.280141	0.242814	0.0408089	0.0490251	-4.35034
726					145.22	656.271			3.73596e-05	0.0714322	1.1604	0.0243497	0.00667027	0.000523008	-10.9009
727					89.6209	563.228			0.0728433	0.214668	1.13118	0.00175692	0.0012199	0.339331	-1.55924
728					68.1122	559.367			0.0262274	0.340692	1.15633	0.00502073	0.00238405	0.0769827	-3.69932
729					207.16	592.338			0.00488998	0.0799039	1.14442	0.0117453	0.00413585	0.0611982	-4.03037
730					208.108	673.518			0.0266585	0.026629	0.0299607	0.99519	0.141337	1.00111	0.00159868
731					61.2353	549.251			1.19431	1.04649	0.533366	0.375128	0.0594171	1.14125	0.190616
732					209.852	647.503			0.0291104	0.0389694	0.955554	0.029217	0.00759924	0.747006	-0.420807
733					176.704	733.524			0.00764071	0.0245484	1.11713	0.000932933	0.000815454	0.311251	-1.68385
734					204.171	699.534			0.0138508	0.0121049	0.34288	0.647771	0.096771	1.14423	0.194376
735					34.59	439.188			3.73596e-05	0.20101	1.1607	0.0174572	0.00533017	0.000185859	-12.3935
736					203.702	408.31			0.00384931	0.427711	1.12643	0.0131521	0.00444016	0.0089998	-6.79589
737					67.881	523.327			0.00136011	0.0413305	1.0136	0.000375633	0.000459735	0.0329082	-4.92541
738					9.49759	338.341			0.0141031	0.0209488	1.14071	0.000570659	0.000595771	0.67322	-0.57085
739					239.354	469.28			0.00381454	0.11075	1.15999	0.000315223	0.000413673	0.034443	-4.85965
740					238.52	715.307			0.00361535	0.00512438	0.504598	0.475268	0.0731837	0.705519	-0.503243
741					198.481	446.326			0.0189604	0.629816	1.15122	0.0256052	0.00690868	0.0301046	-5.05387
742					154.245	505.239			0.0375496	0.180646	1.1314	0.00252298	0.00155478	0.207863	-2.2663
743					461.305	404.094			3.73596e-05	0.167687	1.161	0.00292392	0.00170488	0.000222793	-12.132
744					209.262	358.295			0.0785809	4.73915	1.123	0.00965519	0.00365138	0.0165812	-5.91431
745					164.525	524.289			0.000431063	0.0266422	1.06369	0.109995	0.0211199	0.0161797	-5.94967
746					63.8156	471.295			0.000308022	1.53241	1.13748	0.024142	0.00663092	0.000201005	-12.2805
747					452.553	311.146			0.00033809	0.0342831	1.10868	0.00422853	0.00212908	0.00986171	-6.66395
748					176.704	590.486			0.282327	0.89605	1.14726	0.000113424	0.000230582	0.31508	-1.66621
750					74.6894	621.269			3.73596e-05	0.0642158	1.12396	0.19301	0.0335813	0.000581782	-10.7472
751					416.215	186.088			0.0526669	0.150936	1.15764	4.09431e-06	4.43229e-05	0.348934	-1.51897
752					207.241	671.504			0.0142082	0.0251342	1.14396	0.000185159	0.000307091	0.565295	-0.822925
754					30.2736	647.56			0.0486155	0.919347	1.14161	0.0301957	0.00778425	0.0528805	-4.24112
755					162.468	542.299			0.00105206	0.0933452	1.05207	0.017115	0.00526161	0.0112706	-6.47129
756					41.4189	206.154			0.0414298	2.67683	1.1567	0.00566167	0.00258169	0.0154772	-6.01371
757					208.899	675.535			0.06248	0.0769065	0.700491	0.208921	0.0358918	0.812415	-0.299712
758					30.3181	871.571			3.96564	3.76326	0.190313	0.802205	0.11714	1.05378	0.0755716
760					396.031	302.171			0.00613793	0.0523155	1.15034	8.01565e-05	0.000189797	0.117325	-3.09141
761					164.622	230.247			12.6948	10.5367	0.879409	0.0926434	0.0183505	1.20481	0.268807
762					223.657	490.293			0.0128128	0.204594	1.13752	0.000374097	0.000458497	0.0626252	-3.99711
764					233.283	544.236			0.0394352	0.0621269	0.942016	0.0515278	0.0115698	0.634753	-0.655733
765					67.5677	342.242			0.011695	1.21225	1.0971	0.157552	0.0282939	0.00964739	-6.69565
766					181.004	573.452			0.101751	0.538662	1.15	9.95772e-05	0.000213651	0.188896	-2.40434
767					228.776	720.251			3.73596e-05	0.0566671	1.1606	0.0081966	0.00328785	0.000659283	-10.5668
768					88.7689	261.221			4.84005	11.0876	1.09995	0.00509891	0.00240894	0.436528	-1.19585
769					50.01	443.294			0.0922108	0.297668	1.04585	0.0393221	0.00944503	0.309777	-1.6907
771					224.98	508.204			0.000150339	0.026128	1.12223	0.00666328	0.0028669	0.00575396	-7.44123
773					350.123	648.283			0.00180951	0.00969302	1.02321	0.156479	0.0281345	0.186682	-2.42135
774					38.4348	186.149			1.2273	0.808749	1.01945	0.0282198	0.00741231	1.51753	0.601722
775					61.2296	623.286			0.00120983	1.74215	0.635845	0.324259	0.0523711	0.000694447	-10.4918
776					167.744	505.239			0.0642515	0.32509	1.15019	0.0169974	0.00523785	0.197642	-2.33904
777					225.576	302.206			0.0328114	0.0375182	0.364001	0.594913	0.0895861	0.874547	-0.193392
778					358.041	246.098			0.00506026	0.158054	1.13812	0.014348	0.00469222	0.032016	-4.96506
779					32.9037	333.221			0.0970768	0.11073	0.524853	0.357971	0.0570712	0.876696	-0.189852
781					244.692	513.195			0.0256194	0.036169	0.856311	0.112669	0.0215316	0.708326	-0.497515
782					35.4305	261.22			1.08503	1.10798	0.0583169	0.848884	0.123117	0.979281	-0.0302058
783					34.2897	597.431			0.41476	6.86426	1.14555	0.0127894	0.00436386	0.0604231	-4.04876
784					230.631	558.251			0.0656752	0.0161367	1.12162	0.00432875	0.0021606	4.06992	2.025
785					169.557	698.474			0.0996016	0.0822861	0.44694	0.542988	0.082484	1.21043	0.275521
786					204.589	159.076			0.092879	1.3248	1.15489	0.0219964	0.00622526	0.0701078	-3.83428
788					406.592	226.084			0.295737	0.911517	1.15334	0.000313756	0.000412577	0.324445	-1.62395
789					400.824	171.088			1.04751	3.21329	1.13627	8.84944e-05	0.000200485	0.325994	-1.61708
790					54.3033	543.369			0.00951027	0.0895378	1.13544	0.0225869	0.00633582	0.106215	-3.23494
791					204.572	303.174			3.73596e-05	0.138802	1.14366	0.210002	0.0360472	0.000269158	-11.8593
792					228.068	462.297			0.0060801	0.0236724	1.13482	0.00160293	0.00114836	0.256843	-1.96104
793					264.036	358.196			0.00106455	0.158984	1.07395	0.00459263	0.00224349	0.00669596	-7.22249
794					198.481	594.376			0.00785165	0.0312878	0.950255	0.0692372	0.0145317	0.250949	-1.99453
796					195.88	317.189			3.73596e-05	0.163545	1.14723	0.205945	0.0354636	0.000228437	-12.0959
797					195.852	344.254			0.0634809	0.0601529	0.205026	0.75106	0.110496	1.05533	0.0776882
798					212.528	855.499			0.00390091	0.0120815	1.10885	0.000360322	0.000447249	0.322884	-1.63091
799					220.179	677.245			3.73596e-05	0.0352003	1.15364	0.11197	0.0214244	0.00106134	-9.87989
800					74.9453	388.253			0.0459571	0.0699053	0.526294	0.753506	0.110816	0.657419	-0.605114
801					262.128	144.138			1.86861	42.736	1.14788	0.0132356	0.0044578	0.0437244	-4.51542
803					44.3972	565.245			1.52936	0.187372	1.1333	0.000470168	0.000530359	8.16214	3.02895
804					74.9594	109.101			0.377749	2.57375	1.07487	0.0095738	0.00363118	0.14677	-2.76837
805					364.898	245.124			0.265714	13.7135	1.15608	0.0278315	0.00733922	0.019376	-5.68958
807					228.058	397.271			0.0220198	0.0787096	1.13355	0.000181998	0.000304261	0.27976	-1.83774
808					44.9117	129.102			0.0737799	0.100703	0.837782	0.103687	0.0201329	0.73265	-0.448805
809					243.32	623.249			3.73596e-05	0.0388816	1.07518	0.234	0.0395415	0.000960855	-10.0234
810					449.828	330.154			0.00267735	0.265803	1.15784	0.00322536	0.00180749	0.0100727	-6.63341
811					35.1322	347.236			0.0279086	0.995742	1.15555	0.00640625	0.00279656	0.028028	-5.15699
812					363.639	349.111			0.000692713	1.1726	1.12492	0.0245215	0.00670264	0.000590752	-10.7252
813					76.4567	549.251			4.08603	4.91706	0.831636	0.0998049	0.0195144	0.83099	-0.267096
814					88.7689	149.132			0.253168	0.506768	1.08868	0.0035909	0.00192237	0.499574	-1.00123
815					271.11	159.149			0.254761	0.893584	1.1217	0.00198315	0.00132414	0.285101	-1.81046
816					44.8295	697.296			3.73596e-05	0.587219	1.16107	0.0063239	0.00277371	6.36213e-05	-13.9401
817					92.1851	217.195			0.0533725	1.54238	1.14093	0.0153883	0.00490886	0.0346041	-4.85291
819					84.4249	623.249			0.00359889	0.272918	1.05002	0.148433	0.0269566	0.0131867	-6.24477
820					416.705	387.087			0.00713993	0.0118555	0.829176	0.0716691	0.0149245	0.602245	-0.731579
821					54.1615	199.18			0.192719	0.103235	0.79464	0.184678	0.0323686	1.86681	0.900572
823					169.793	686.512			0.0373351	0.045798	0.0721765	0.610646	0.0917337	0.815211	-0.294754
824					209.765	651.534			0.0437356	0.0270262	1.00633	0.0422761	0.00993849	1.61826	0.694448
825					237.681	160.108			0.0116232	0.0958774	1.15976	3.45401e-07	1.43967e-05	0.12123	-3.04419
826					205.435	522.258			0.000502112	0.0723935	1.07707	0.00779388	0.00318041	0.00693588	-7.17171
827					32.8698	310.309			8.39296	11.7986	0.516936	0.507129	0.0775849	0.711352	-0.491364
828					201.105	558.235			3.73596e-05	0.018829	1.14514	0.198147	0.0343331	0.00198415	-8.97726
829					447.154	370.052			0.00039114	0.0830102	1.10673	7.88249e-08	5.46848e-06	0.00471195	-7.72946
830					146.766	567.26			0.0521764	0.0815862	0.984167	0.0253135	0.00685118	0.639524	-0.64493
831					417.385	729.189			0.0018872	0.00867199	1.12308	0.0403032	0.00961129	0.21762	-2.20012
832					52.6259	524.289			3.73596e-05	0.0568254	1.16106	0.000940158	0.000819754	0.000657446	-10.5708
833					256.046	591.261			0.0166611	0.0656442	1.12693	0.000670537	0.000657318	0.253809	-1.97818
834					702.196	171.149			0.14113	0.202434	1.07591	0.00606666	0.00270088	0.697169	-0.52042
835					71.6855	406.352			0.492043	0.242837	0.888351	0.137743	0.025362	2.02623	1.0188
837					38.3001	593.274			1.10603	100.926	1.15442	0.0162106	0.00507648	0.0109588	-6.51176
838					47.612	342.242			0.0350163	1.95112	1.11893	0.152444	0.0275459	0.0179468	-5.80013
839					159.37	555.278			0.0335553	0.0251083	0.786517	0.137974	0.0253968	1.33643	0.418379
840					43.948	621.232			0.00070606	0.413979	1.10471	0.0379646	0.009211	0.00170555	-9.19555
843					552.476	161.128			0.0532106	0.740584	1.15793	0.00233516	0.00147844	0.0718496	-3.79888
844					329.723	188.128			3.09447	4.17372	0.866643	0.0767852	0.0157483	0.741417	-0.431644
845					225.626	713.424			0.00503523	0.126118	1.15236	0.0029532	0.00171521	0.0399248	-4.64657
846					41.4653	638.259			3.73596e-05	0.249108	1.16081	0.00925887	0.00355444	0.000149973	-12.703
847					78.7499	504.317			0.0436549	21.8577	1.15762	0.0383241	0.00927343	0.00199724	-8.96778
849					172.39	688.49			0.0874567	0.037102	1.0685	0.00614449	0.00272315	2.35719	1.23707
850					404.854	301.161			0.159697	1.40151	1.15195	0.0212661	0.00608578	0.113946	-3.13357
851					78.3864	251.2			0.0877514	1.55715	1.00436	0.0539378	0.0119787	0.056354	-4.14934
852					81.0594	312.289			0.0249796	0.324759	1.15107	0.0156722	0.00496745	0.0769175	-3.70054
853					205.429	394.295			0.0338536	0.336824	1.14475	0.000885057	0.000787703	0.100509	-3.31461
854					208.547	935.563			0.0106405	0.0138241	0.666431	0.251779	0.0420839	0.769708	-0.377617
855					159.888	820.584			0.151589	0.867161	1.1331	0.0287649	0.00751396	0.174811	-2.51613
856					56.9639	850.572			0.0101338	0.00234596	0.868514	0.0329194	0.00829818	4.31967	2.11092
857					68.0805	582.363			0.0333959	0.469675	1.15588	9.15088e-06	6.67132e-05	0.0711043	-3.81392
859					146.666	661.249			3.73596e-05	0.110541	1.1603	0.033783	0.00845943	0.00033797	-11.5308
860					163.395	798.599			0.0102065	0.101632	1.15766	1.87086e-05	9.17567e-05	0.100425	-3.3158
862					211.126	885.549			0.0209918	0.0260345	0.608546	0.343195	0.0550261	0.806309	-0.310596
863					211.307	542.323			0.559606	16.4941	1.15504	0.00230112	0.00146415	0.0339277	-4.88139
864					218.775	550.299			0.0198381	0.513358	1.14927	0.0104984	0.00385398	0.0386438	-4.69362
865					170.756	716.522			0.062271	0.0824879	0.465766	0.41821	0.0652562	0.754911	-0.405621
866					219.307	578.331			0.0127149	0.187891	1.14723	0.000120008	0.00023856	0.0676716	-3.8853
867					212.868	857.518			0.0123987	0.0366566	1.14355	0.000623028	0.000626308	0.338238	-1.56389
869					370.318	176.139			0.68278	0.424508	0.478933	0.475938	0.0732767	1.6084	0.68563
870					427.579	378.206			0.00297535	0.0760179	1.1464	0.0140505	0.00462992	0.0391401	-4.67521
871					171.521	660.496			0.0391964	0.0359078	0.304254	0.644166	0.0962844	1.09159	0.126425
872					195.897	624.458			0.00828061	0.195478	1.13466	0.0201487	0.00586621	0.0423609	-4.56112
873					182.722	758.532			0.00268849	0.0113028	1.01806	0.0529351	0.0118066	0.23786	-2.07181
874					147.695	314.341			0.23605	0.753902	1.0013	0.0481737	0.0109925	0.313104	-1.67528
875					222.81	543.242			0.0168385	0.283566	1.15332	5.25664e-05	0.000150631	0.0593813	-4.07385
876					154.086	822.602			0.198228	1.28698	1.14516	1.33942e-05	7.92321e-05	0.154026	-2.69876
877					232.389	494.272			0.0460794	0.163241	1.12626	0.00132347	0.00102311	0.282278	-1.82481
879					422.173	242.079			0.0517408	0.146439	1.14727	0.000718587	0.00068839	0.353327	-1.50092
882					30.2985	633.547			0.0176407	0.377046	1.0993	0.0176747	0.00537325	0.0467865	-4.41776
883					159.923	890.573			0.014998	0.0256652	0.779993	0.183206	0.0321525	0.584371	-0.775043
884					56.1287	832.523			0.0387155	0.0924289	0.958333	0.0295367	0.00766003	0.418868	-1.25543
885					58.1793	743.486			0.0354945	0.18686	0.983605	0.00128424	0.00100433	0.189952	-2.39629
886					206.369	371.279			0.0282139	0.0154189	0.785222	0.0929516	0.0184012	1.82983	0.871712
887					204.47	122.081			0.146275	0.354481	1.05013	0.0806479	0.0163666	0.412646	-1.27703
888					444.445	522.204			0.000341586	0.301435	1.13523	0.0100451	0.00374657	0.0011332	-9.78538
889					238.885	390.285			0.0314694	0.102757	0.955382	0.0793763	0.0161564	0.306252	-1.70721
890					124.362	818.571			0.0705622	0.579459	1.12191	0.00265496	0.00160604	0.121773	-3.03774
891					364.346	116.082			0.434317	1.5969	0.881619	0.0081088	0.00326474	0.271975	-1.87845
892					250.833	594.267			3.73596e-05	0.0486381	1.16114	0.00216095	0.00140379	0.000768114	-10.3464
893					122.538	459.379			0.0472223	0.121005	0.981979	0.0176288	0.00536417	0.39025	-1.35753
894					84.8933	850.631			0.0178881	0.0732368	0.910759	0.0984154	0.0192909	0.244251	-2.03356
896					34.7288	170.117			1.25601	1.59167	0.654028	0.238261	0.040156	0.789113	-0.341695
897					175.842	650.476			0.106272	0.286082	1.00168	0.047321	0.0108427	0.371474	-1.42867
898					225.721	525.231			0.0435977	0.646038	1.14893	4.99165e-05	0.000146295	0.0674846	-3.8893
900					338.616	174.112			0.155993	7.43007	1.1095	5.09587e-06	4.91538e-05	0.0209948	-5.57382
901					228.06	422.303			0.0156128	0.0657319	1.09508	0.00319963	0.00179905	0.237522	-2.07387
902					32.8847	417.279			1.22784	2.43656	0.600215	0.268381	0.0444183	0.503924	-0.988722
903					208.369	538.388			0.0082784	0.0785906	1.04044	0.000693401	0.000672238	0.105336	-3.24693
905					74.5913	253.216			0.00151183	0.622431	1.15665	0.00439588	0.00218141	0.00242892	-8.68547
906					376.544	414.162			0.0185161	0.574759	1.15794	0.00524004	0.00245325	0.0322155	-4.9561
907					34.5706	379.262			0.137338	0.34561	1.09332	0.0100949	0.00375853	0.39738	-1.33141
908					33.7143	335.294			0.337061	0.735111	1.14386	0.014818	0.0047889	0.458516	-1.12495
909					164.161	609.27			3.73596e-05	0.261503	1.1609	0.0155575	0.00494387	0.000142865	-12.7731
910					91.3534	379.207			0.000684955	0.374497	1.10645	0.000832401	0.000757139	0.001829	-9.09473
911					201.083	580.36			0.00769884	0.0324707	1.00375	0.119203	0.0225324	0.237101	-2.07643
912					150.833	848.615			0.0607659	0.51927	1.14629	2.36311e-05	0.000100124	0.117022	-3.09515
913					416.801	425.113			0.038831	0.428744	1.14582	2.76493e-05	0.000107096	0.0905692	-3.46484
914					228.065	522.303			0.0454927	0.129681	1.09954	0.00324923	0.00181528	0.350803	-1.51127
915					206.972	652.347			0.0126028	0.145719	1.13978	0.000144134	0.000266579	0.0864868	-3.53138
917					430.171	285.13			0.00299104	0.073756	1.15346	0.015167	0.0048627	0.0405531	-4.62404
918					237.404	590.32			0.00222963	0.199837	1.12347	0.000915893	0.000805231	0.0111572	-6.48588
920					466.061	386.999			0.00411603	0.0605817	1.14905	0.0185327	0.00553963	0.0679419	-3.87955
921					233.284	588.262			0.0716139	0.109029	0.866574	0.0824907	0.0166739	0.656831	-0.606407
922					383.737	145.108			4.04836	1.57908	1.05193	0.025028	0.00679729	2.56374	1.35825
923					211.478	883.532			0.0129935	0.0139379	0.254599	0.685062	0.101775	0.932244	-0.101221
924					152.437	824.615			0.206799	1.25127	1.14905	8.71564e-06	6.5092e-05	0.165271	-2.59709
925					72.1232	520.348			0.0318787	1.69499	1.14962	1.01912e-05	7.02918e-05	0.0188077	-5.73254
926					87.0284	161.092			0.114656	0.372591	1.13204	0.00155146	0.00112427	0.307727	-1.70028
927					35.4681	117.07			0.176519	0.228483	0.576195	0.371303	0.0588968	0.772571	-0.372261
928					130.838	786.568			0.281704	0.388039	0.503832	0.377166	0.0596937	0.725968	-0.462021
929					219.292	252.159			0.54437	7.19593	1.15072	0.0161607	0.00506649	0.0756497	-3.72452
930					197.012	539.21			0.000500267	0.0249151	1.04715	3.05568e-05	0.000112051	0.0200788	-5.63818
931					57.0046	822.54			0.0940935	0.135204	0.95234	0.0392609	0.00943459	0.695938	-0.522969
932					48.7062	367.284			0.219711	1.14858	1.08362	0.000183563	0.000305668	0.191289	-2.38618
933					234.15	682.4			0.00268758	0.0215567	0.902833	0.00382685	0.0019992	0.124675	-3.00376
934					389.811	231.109			0.49607	3.67887	1.15889	0.00490096	0.00234541	0.134843	-2.89065
935					127.275	625.267			0.0101635	3.04543	1.06478	0.208847	0.0358811	0.00333731	-8.2271
936					240.037	652.454			3.73596e-05	0.0131076	1.15234	0.0903986	0.0179793	0.00285024	-8.4547
937					53.4759	192.174			0.0560848	0.0995111	0.962676	0.13965	0.0256487	0.563604	-0.827247
938					244.692	539.21			0.114597	0.170732	0.987912	0.0326931	0.00825556	0.671209	-0.575167
939					88.7663	532.348			8.13913	18.1819	1.10589	0.00666044	0.00286613	0.447649	-1.15956
941					172.384	664.528			0.0732926	0.445991	1.05435	0.00739045	0.003069	0.164336	-2.60528
942					88.7967	520.348			0.40172	0.910605	1.07761	0.00690447	0.00293154	0.441158	-1.18063
943					128.201	800.587			0.0652893	0.0282675	1.03467	0.00486902	0.00233501	2.3097	1.20771
944					168.039	509.288			0.0215873	0.0991802	1.13064	0.00178098	0.00123084	0.217658	-2.19987
945					68.7335	784.555			0.0422125	0.00699413	0.788886	0.0246931	0.00673485	6.03542	2.59345
946					206.288	482.278			0.000450723	0.034165	1.07869	0.00533647	0.00248306	0.0131926	-6.24413
947					233.284	553.225			0.0235492	0.0385789	0.929383	0.0550653	0.0121723	0.610416	-0.712136
948					228.923	455.188			3.73596e-05	0.0284382	1.16102	0.00107467	0.000896136	0.00131371	-9.57214
949					43.9395	478.245			3.73596e-05	0.0887406	1.15569	0.0835867	0.0168559	0.000420998	-11.2139
950					57.7752	820.523			0.0663404	0.121318	1.06278	0.0119843	0.00418909	0.54683	-0.870837
951					75.7982	494.333			0.00029587	0.268362	1.11779	0.0143189	0.00468616	0.0011025	-9.825
952					425.964	184.119			0.0239619	1.43015	1.13355	0.00597502	0.00267441	0.0167548	-5.89928
953					233.482	792.448			0.282456	0.422184	0.621287	0.237691	0.040074	0.669035	-0.579846
954					98.3818	669.268			3.73596e-05	0.115414	1.12225	0.262588	0.0436029	0.0003237	-11.5931
955					225.137	747.428			0.0173427	0.157494	1.15289	0.0222319	0.00626958	0.110117	-3.18289
957					226.317	507.22			0.00517983	0.0740027	1.14975	9.72654e-07	2.39823e-05	0.0699952	-3.8366
958					232.389	369.239			0.0258862	0.112205	1.13408	0.00148509	0.00109615	0.230705	-2.11588
959					208.031	493.327			0.0734668	0.0358532	1.06208	0.0182925	0.00549361	2.0491	1.03499
960					168.884	1004.63			3.73596e-05	0.000616425	0.624095	0.413042	0.064564	0.0606069	-4.04437
961					33.724	198.185			0.547318	0.502767	0.380467	0.551284	0.0836079	1.08861	0.12249
962					244.714	471.183			0.0686364	0.106042	0.965908	0.0421684	0.00992087	0.647258	-0.627588
963					256.065	542.221			0.00357391	0.0272677	1.14835	0.000730486	0.000695918	0.131068	-2.93162
964					34.6021	254.248			1.46376	1.04281	1.03684	0.0225112	0.00632175	1.40368	0.489211
965					71.567	473.313			0.00165863	0.743256	1.08742	0.0273492	0.00724762	0.00223157	-8.80773
966					26.0855	532.354			0.00659654	0.0082675	0.550658	0.408326	0.0639301	0.797888	-0.325742
967					244.681	556.235			0.979029	1.428	0.927112	0.0546442	0.0121002	0.685597	-0.544568
968					44.9774	325.235			0.464529	0.713911	0.854609	0.0857536	0.0172134	0.650682	-0.619976
970					34.5752	421.31			0.0115978	0.317175	1.1444	0.0254125	0.00687047	0.0365658	-4.77336
971					50.1585	780.524			0.0230331	0.222337	1.14765	0.0123749	0.00427494	0.103595	-3.27097
972					216.97	488.276			0.0123357	0.196507	1.15368	5.65906e-05	0.000156858	0.062775	-3.99367
973					229.92	508.289			0.0186039	0.102635	1.1363	0.000856651	0.000771169	0.181262	-2.46385
974					171.526	764.482			0.0156171	0.0606223	1.14524	0.0198102	0.00579816	0.257613	-1.95672
975					29.463	365.304			0.0622427	0.208422	1.14979	7.46666e-05	0.000182411	0.298637	-1.74353
976					22.5752	131.118			0.0240548	0.0383716	0.161693	0.458814	0.0708906	0.626889	-0.673718
978					27.0622	315.097			0.00213354	0.00157019	0.562315	0.335526	0.0539555	1.35878	0.442314
979					75.1584	397.258			0.00348713	0.269387	1.14037	0.00441669	0.00218781	0.0129447	-6.27149
981					22.295	187.126			0.0207515	0.022031	0.22443	0.900964	0.12969	0.941922	-0.0863207
982					33.7143	208.169			0.208643	0.13733	1.13805	0.00135765	0.00103913	1.51928	0.603386
984					63.3495	370.331			0.0443934	0.316594	1.00357	0.225853	0.0383577	0.140222	-2.83422
985					215.466	532.339			0.00378186	0.332625	1.16083	0.00359437	0.00192342	0.0113697	-6.45866
986					534.091	534.964			0.000100342	0.088761	1.14547	0.00560109	0.00256336	0.00113048	-9.78885
987					81.9276	631.25			3.73596e-05	0.0310059	0.849053	0.310356	0.0503968	0.00120492	-9.69685
989					33.753	352.32			2.30923	0.314135	1.15552	1.62482e-05	8.65017e-05	7.35107	2.87795
990					228.486	729.419			0.0316102	0.23464	1.10574	0.0432527	0.0101119	0.134718	-2.89199
991					142.956	720.525			0.295678	0.251679	0.540367	0.384881	0.0607484	1.17482	0.232441
992					244.716	522.183			0.0189075	0.0268093	0.838942	0.104754	0.0203014	0.705257	-0.503779
993					143.109	706.509			0.196097	0.334515	0.71254	0.23501	0.0396874	0.586213	-0.770503
994					135.583	760.557			0.386374	0.694521	1.05786	0.0200429	0.00584501	0.556318	-0.846019
995					52.6259	808.56			3.73596e-05	0.320663	1.16105	0.00491262	0.0023492	0.000116507	-13.0673
996					187.129	143.082			0.0241921	0.711323	1.13854	6.02784e-05	0.000162217	0.03401	-4.8779
997					75.6783	489.306			0.0010749	2.41778	1.12072	0.00526309	0.00246041	0.000444583	-11.1353
998					92.2497	327.252			0.0104998	1.30262	1.15834	0.0158323	0.00500013	0.00806051	-6.95491
999					205.487	500.288			0.0102832	0.263182	1.15803	0.00418953	0.00211667	0.0390726	-4.6777
1000					21.4197	522.188			0.0332403	0.0195178	0.93992	0.0540341	0.0119953	1.70307	0.768141
1001					380.164	242.124			0.0141201	0.297376	1.15174	0.0313862	0.00800991	0.0474823	-4.39647
1002					240.037	323.221			0.0016712	0.202298	1.0557	0.00052262	0.000565762	0.00826105	-6.91946
1004					13.6059	298.124			0.00304525	0.0041852	0.810204	0.129559	0.0241175	0.727623	-0.458736
1005					33.7257	656.431			0.00751683	0.407259	0.970094	0.137039	0.0252559	0.0184571	-5.75968
1006					171.248	356.118			0.0828886	0.229353	1.14274	0.00136888	0.00104432	0.361402	-1.46832
1007					72.923	728.425			0.0879327	0.0334292	0.784269	0.161187	0.0288515	2.63042	1.39529
1008					180.113	747.503			0.00466365	0.0284777	1.12753	4.15814e-05	0.00013127	0.163765	-2.6103
1009					132.44	774.573			0.338034	0.305079	0.735098	0.166265	0.0296244	1.10802	0.147986
1010					35.0002	278.248			3.93105	3.23806	0.693218	0.204508	0.0352562	1.21402	0.279788
1011					54.2637	495.271			0.00535206	0.027786	1.05762	0.00101586	0.000863578	0.192617	-2.37619
1012					96.5864	728.568			0.255755	0.185584	1.01543	0.0222318	0.00626958	1.37811	0.462691
1014					244.627	470.199			0.0118897	0.0196091	0.984737	0.0340922	0.00851666	0.606337	-0.721809
1015					30.4607	297.242			0.0279667	0.0157919	0.944153	0.0170747	0.00525349	1.77095	0.824525
1016					75.8247	379.248			3.73596e-05	0.136222	1.1597	0.027019	0.00718438	0.000274254	-11.8322
1018					386.367	154.083			0.844413	0.610503	0.925601	0.0503993	0.0113776	1.38314	0.467949
1019					336.762	277.089			0.010983	0.806135	1.13031	3.12492e-06	3.83961e-05	0.0136243	-6.19767
1020					69.7901	272.2			0.0428596	1.73499	1.15786	0.0049629	0.00236547	0.024703	-5.33917
1021					37.1742	290.211			0.132329	1.69701	1.1384	0.0387582	0.00934838	0.0779776	-3.6808
1022					457.537	322.153			0.0197331	0.276255	1.14577	0.0305437	0.00785005	0.0714308	-3.80731
1023					210.609	564.306			0.00453587	0.120344	1.15768	0.00608618	0.00270649	0.0376908	-4.72964
1024					35.1431	172.133			3.85035	1.59547	1.02953	0.0369157	0.00902691	2.4133	1.27101
1025					48.2243	298.215			0.0077423	2.37878	1.05397	0.00902278	0.00349719	0.00325473	-8.26324
1026					38.1581	184.133			0.100963	0.047234	1.10781	0.0472916	0.0108375	2.13751	1.09593
1027					52.1369	268.19			0.0601904	0.785694	0.990644	0.193008	0.033581	0.076608	-3.70636
1028					36.2899	292.227			0.546747	0.447959	0.651685	0.280265	0.0460835	1.22053	0.287508
1029					244.703	848.417			0.0628225	0.0838062	0.816543	0.108282	0.0208541	0.749616	-0.415777
1030					393.783	241.154			0.0505945	0.396173	1.15498	4.20615e-05	0.000132198	0.127708	-2.96908
1031					441.845	160.133			0.0219905	0.0278529	1.04713	0.0156334	0.00495949	0.789523	-0.340947
1032					43.4244	171.059			0.22386	0.592185	1.01004	0.012221	0.00424136	0.378024	-1.40345
1033					92.2371	518.333			0.206445	0.606627	1.11525	0.00300135	0.00173202	0.340315	-1.55506
1034					309.664	265.077			0.185023	0.377257	0.863437	0.11386	0.0217138	0.490444	-1.02784
1036					426.698	352.136			0.00804871	0.736639	1.14378	0.0114627	0.00407401	0.0109263	-6.51606
1037					439.099	296.17			0.000769025	0.0780732	1.0669	0.00639402	0.00279318	0.00985005	-6.66565
1038					244.692	437.13			0.0169642	0.0236822	0.90493	0.0500764	0.0113222	0.716327	-0.48131
1039					326.579	362.086			0.00789045	0.42573	1.15179	0.0113823	0.00405619	0.0185339	-5.75369
1040					42.2792	158.117			0.307247	0.307211	0.0764379	0.999609	0.141875	1.00012	0.000169683
1041					309.692	403.112			3.73596e-05	0.00412785	0.837158	0.321659	0.0520035	0.00905062	-6.78777
1045					3.91851	107.967			0.0118471	0.015957	0.914952	0.0694291	0.0145629	0.742437	-0.42966
1046					3.93804	425.215			0.00477283	0.00542996	0.247447	0.625448	0.0937489	0.878982	-0.186095
1047					3.93822	214.984			0.00564927	0.00855054	0.972511	0.0191571	0.00566615	0.660692	-0.597951
1048					4.81044	521.334			0.00381723	0.00583554	0.823401	0.114656	0.0218351	0.654135	-0.61234
1049			Dihydrokaempferol	-10.2071	4.81061	289.257			0.00659633	0.0108291	0.958804	0.0528512	0.0117925	0.609129	-0.71518
1050					4.82292	448.29			0.00502508	0.00712051	0.803027	0.137386	0.0253082	0.705719	-0.502834
1051					4.82618	202.041			0.00382448	0.00531759	0.651258	0.266897	0.0442089	0.719213	-0.475508
1052			cis-(Homo)3-aconitate	-22.0913	4.85002	217.191			0.00772497	0.0136496	0.988459	0.0176107	0.00536061	0.565947	-0.821262
1053			Allantoate	2.48988	4.93884	177.138			0.00356609	0.00508849	1.01042	0.0171147	0.00526157	0.700816	-0.512892
1055					5.29889	225.196			0.00533641	0.00719395	0.593961	0.262453	0.043584	0.741791	-0.430915
1056					5.33202	194.997			0.0128599	0.0212065	1.06545	0.0598413	0.0129728	0.606413	-0.721628
1057			3-Iodo-4-hydroxyphenylpyruvate	3.90377	5.72521	307.062			0.00334492	0.00687014	1.04052	0.00804594	0.00324809	0.486879	-1.03837
1058					5.7279	182.033			0.016763	0.0303171	1.12338	0.00100012	0.000854649	0.55292	-0.854857
1059					5.7327	227.062			0.0113172	0.0171875	1.10062	0.00345951	0.00188209	0.658457	-0.602838
1060					5.7327	228.057			0.00653438	0.010724	0.837492	0.107566	0.0207425	0.609325	-0.714717
1061			3-Carboxy-cis,cis-mucote	0.742234	5.73421	187.126			0.0198715	0.0349403	0.933293	0.0241144	0.00662568	0.568728	-0.81419
1063					5.73573	181.028			0.0670808	0.104385	1.03375	0.012002	0.00419301	0.642628	-0.637944
1064					5.73891	137.046			0.0522156	0.0964513	1.1131	0.00292358	0.00170476	0.541368	-0.885319
1065					5.74209	168.025			0.0297619	0.0441658	1.02055	0.0129	0.00438723	0.673867	-0.569465
1066					5.7474	211.049			0.022098	0.0286969	0.794435	0.133963	0.0247903	0.770049	-0.376978
1067					5.75272	203.183			0.00361034	0.00497341	0.849402	0.123121	0.0231351	0.72593	-0.462098
1068					5.75272	210.053			0.0166579	0.0216227	1.07732	0.0115983	0.00410384	0.770388	-0.376342
1069					5.75772	113.046			0.069884	0.106136	1.08226	0.00885885	0.00345678	0.658438	-0.602881
1070					5.75941	225.029			0.0213987	0.0381348	1.10566	0.00250517	0.00154772	0.561133	-0.833586
1071					5.76022	105.043			0.0765878	0.0916845	0.740099	0.178708	0.0314887	0.83534	-0.259564
1072					5.76022	123.04			0.0218409	0.0329806	1.01068	0.0185361	0.00554028	0.662234	-0.594587
1073					5.76248	209.052			0.155248	0.204303	0.758542	0.15487	0.0279005	0.759888	-0.396141
1074			alpha,beta-Dihydroxyethyl-TPP	-24.035	5.76637	486.362			0.00662605	0.0104754	0.946434	0.124969	0.0234177	0.632536	-0.660781
1075			Calcium formate	-17.1241	5.78316	131.118			0.0362659	0.0500766	1.0809	0.00873395	0.00342563	0.724209	-0.465521
1076					5.78316	153.077			0.00943055	0.0111313	0.399113	0.497227	0.076221	0.847208	-0.239212
1077					5.79918	193.002			0.0357734	0.0500179	1.05196	0.012689	0.00434252	0.715213	-0.483556
1078			3-(2-Carboxyethenyl)-cis,cis-mucote	18.5956	5.80146	213.167			0.0105718	0.0129657	0.420427	0.384276	0.0606656	0.815369	-0.294475
1079					6.24169	71.0608			0.00462864	0.00697503	1.10438	0.0324501	0.00820963	0.663602	-0.591609
1082			Fraxetin	-10.1356	9.49934	209.173			0.00675085	0.0103273	1.15012	5.60936e-05	0.000156111	0.653688	-0.613327
1083					9.53967	156.052			0.0406117	0.072257	0.272814	0.368036	0.0584511	0.562045	-0.831243
1084					10.3856	106.065			0.0175661	0.0198581	0.125098	0.789971	0.11556	0.88458	-0.176935
1085			Sulfite	0.387777	11.3202	81.0703			0.0153754	0.0206895	1.11056	0.00424993	0.00213586	0.74315	-0.428275
1086					12.256	91.0545			0.0486478	0.058939	0.509518	0.491508	0.0754323	0.825393	-0.276847
1087					12.4096	110.066			0.00459858	0.00914919	1.06252	0.00794455	0.00322104	0.502621	-0.992456
1089					13.1608	119.086			0.0732011	0.13675	1.12383	0.0231377	0.00643805	0.535293	-0.901599
1090			cis-Aconitate	20.0664	13.6898	175.119			0.00170753	0.00600747	0.852296	0.177602	0.0313247	0.284235	-1.81484
1091			7-Carboxy-7-carbaguanine	11.5094	14.0219	195.157			0.00732671	0.0119698	1.04532	0.0182704	0.00548937	0.612101	-0.708159
1094					14.6254	221.029			0.001191	0.00238403	0.827386	0.0796409	0.0161977	0.499573	-1.00123
1095					14.9958	180.044			0.00196303	0.00381701	0.806849	0.106812	0.0206246	0.514285	-0.95936
1096					15.0915	107.967			0.0205804	0.021864	0.262793	0.815915	0.118903	0.941292	-0.0872865
1097					15.119	190.957			0.00499042	0.00679579	0.788495	0.0962741	0.0189443	0.73434	-0.44548
1098			Cyanidin	4.08154	15.2229	288.253			0.0480602	0.0969539	0.906145	0.116874	0.0221714	0.495701	-1.01246
1100					15.9231	214.984			0.00803549	0.0116151	1.11089	0.00434431	0.00216544	0.691815	-0.531543
1101					16.0186	154.072			0.00573642	0.0097662	1.00989	0.0199238	0.00582108	0.587375	-0.767645
1102					16.3679	425.215			0.00611114	0.00975868	0.87357	0.109377	0.0210242	0.626226	-0.675245
1104					16.5528	162.066			0.00314493	0.00587875	0.847188	0.0566437	0.0124403	0.534966	-0.902481
1105					16.8333	228.058			0.0111242	0.018637	0.850979	0.132363	0.0245466	0.596886	-0.744473
1106			cis-(Homo)3-aconitate	-22.2336	16.8409	217.19			0.00779062	0.0110782	1.06734	0.0136739	0.00455092	0.703237	-0.507918
1107					16.8517	127.061			0.0337408	0.0478147	1.04517	0.012426	0.00428602	0.705657	-0.502961
1112					17.7143	209.052			0.309229	0.457794	0.701035	0.189418	0.0330606	0.675477	-0.566021
1113					17.7409	210.052			0.0215037	0.0369209	1.0851	0.00248352	0.00153908	0.582427	-0.779852
1114					17.7413	211.049			0.0257545	0.047941	1.11914	0.00217423	0.00140962	0.537214	-0.896432
1115					17.7418	225.029			0.033776	0.059951	0.916718	0.188041	0.0328603	0.563394	-0.827783
1116					17.7675	168.025			0.0427038	0.0670828	1.13826	0.000622099	0.000625784	0.636584	-0.651576
1118					17.7732	94.0455			0.0892874	0.113095	0.31701	0.441033	0.0684112	0.78949	-0.341007
1119					17.7732	182.033			0.0251435	0.0375036	0.898836	0.0764625	0.015697	0.670427	-0.576847
1120					17.7732	227.062			0.0150733	0.0233353	1.06429	0.00916647	0.00353216	0.645946	-0.630514
1123					17.8047	73.5321			0.00112165	0.00206879	1.04488	0.0161185	0.00505802	0.542179	-0.883158
1125					17.9938	193.002			0.0297693	0.0534602	1.12492	0.000981698	0.000844077	0.55685	-0.84464
1126					17.9956	194.997			0.0134333	0.0187608	0.991879	0.0252367	0.00683639	0.71603	-0.481909
1128			Calcium hydroxide	3.33378	18.6281	75.1002			0.0878002	0.0729326	0.458442	0.563157	0.0852239	1.20385	0.26766
1129					18.6551	113.046			0.071688	0.120666	0.89941	0.109698	0.0210739	0.594101	-0.751219
1130					18.6659	126.102			0.0810832	0.147727	0.889639	0.0785651	0.0160293	0.548871	-0.865462
1134					18.727	123.04			0.0224792	0.0403001	1.03506	0.0899304	0.0179016	0.557795	-0.842192
1135			Pyrazinoic acid	21.384	18.84	125.107			0.0212427	0.0297834	1.07512	0.00837388	0.00333399	0.71324	-0.487541
1136			alpha,beta-Dihydroxyethyl-TPP	-24.3566	19.1696	486.362			0.00754179	0.0108617	1.04891	0.0167354	0.00518447	0.694349	-0.526267
1137					19.5867	183.061			0.282724	0.436821	1.10974	0.00175241	0.00121783	0.64723	-0.62765
1138					19.6209	202.18			0.0695278	0.0990996	0.274413	0.53231	0.0810322	0.701595	-0.51129
1139					19.7129	105.043			0.0910945	0.131784	0.354606	0.494956	0.0759078	0.691239	-0.532743
1140			3-Iodo-4-hydroxyphenylpyruvate	3.95156	20.0126	307.062			0.00697328	0.00916248	0.683083	0.217766	0.0371771	0.761069	-0.3939
1141			Dihydrokaempferol	-10.7969	20.0278	289.256			0.00508281	0.00922984	0.978493	0.0485333	0.0110552	0.550693	-0.860681
1143					20.4597	181.028			0.0988117	0.137115	0.767484	0.146781	0.0267129	0.720649	-0.472632
1144					20.6374	669.078			0.00600813	0.00938892	0.187367	0.583205	0.0879827	0.639917	-0.644043
1145			TG(10:0/10:0/18:0)	-1.80212	20.7197	668.075			0.0132161	0.019046	0.0485086	0.649419	0.0969935	0.693901	-0.527199
1147			Cer(d18:0/26:1(17Z))	13.2396	21.4019	679.183			3.73596e-05	0.0038413	1.15878	0.0204733	0.00593077	0.00972576	-6.68397
1148					21.402	452.322			0.00364149	0.00551355	0.705836	0.192706	0.0335372	0.660462	-0.598453
1149					21.4073	676.182			3.73596e-05	0.0119071	1.15473	0.0613019	0.0132153	0.0031376	-8.31612
1151			cholest-5-en-3beta-yl (11Z,14Z-eicosadienoate)	22.3561	21.4073	678.177			3.73596e-05	0.00536621	1.15247	0.0594294	0.012905	0.006962	-7.16628
1152					21.409	490.161			0.00851418	0.00489163	0.884753	0.0837911	0.0168898	1.74056	0.799553
1153					21.4158	361.102			0.038386	0.0043663	1.13605	0.00132216	0.00102249	8.79143	3.1361
1155					21.4253	699.242			3.73596e-05	0.00763968	1.15273	0.0662373	0.0140386	0.00489021	-7.67589
1156					21.4433	523.19			0.00956198	0.00561417	0.955194	0.0493788	0.011202	1.70319	0.768235
1157			TG(15:0/22:1(13Z)/o-18:0)	13.3728	21.4472	890.548			0.00170814	0.00345725	1.0824	0.0169213	0.0052224	0.494076	-1.01719
1158					21.4472	957.572			0.00360793	0.00441684	0.475922	0.427073	0.0664531	0.816857	-0.291845
1159					21.451	889.547			0.00316187	0.00583616	0.957093	0.15344	0.0276919	0.541772	-0.884243
1160			TG(22:1(13Z)/15:0/22:1(13Z))	-12.2884	21.451	958.576			0.00223145	0.00299972	0.546432	0.330972	0.0533168	0.743888	-0.426842
1161					21.4527	71.0608			0.00340119	0.00497356	0.496607	0.360655	0.0574402	0.683854	-0.548239
1162					21.5079	115.123			0.00851856	0.0126702	0.214391	0.577177	0.087155	0.672329	-0.572761
1163					21.5247	585.235			0.00533557	5.3695e-05	1.14028	0.101221	0.0197411	99.3681	6.63471
1164					21.5419	343.092			0.0150198	0.00330328	1.12404	0.000546944	0.000581229	4.54694	2.1849
1165					21.5511	653.38			0.005296	0.00113167	1.14696	0.0176753	0.00537337	4.67979	2.22644
1166					21.5511	655.394			0.00252226	0.000321258	1.12219	0.00138126	0.00105001	7.85119	2.97291
1167					21.6404	362.106			0.006687	0.000497593	1.13843	0.000400657	0.000479419	13.4387	3.74832
1168					21.642	643.224			0.00106848	0.00291426	1.06239	0.0212607	0.00608473	0.366639	-1.44757
1169					21.642	702.237			3.73596e-05	0.00344758	1.15936	0.0115638	0.00409627	0.0108365	-6.52796
1170					21.6932	601.228			0.00191206	5.3695e-05	1.15866	0.0078197	0.00318741	35.6097	5.1542
1172			Tetracenomycin F2	-2.80277	21.8709	385.342			0.00328375	0.00437384	1.13546	0.000425889	0.000498397	0.750771	-0.413555
1173					21.8822	644.233			0.000245865	0.00129611	1.13157	0.0289411	0.00754658	0.189694	-2.39825
1174			Chlorfenson	21.9342	21.9029	304.175			0.00104053	0.00126029	0.383017	0.547778	0.0831333	0.825628	-0.276437
1175					21.959	215.981			0.00543009	0.0207158	0.70206	0.356097	0.0568131	0.262123	-1.93168
1177					22.3026	701.231			0.000115253	0.00496151	1.13381	0.00981931	0.00369177	0.0232295	-5.4279
1178					22.303	225.196			0.00517518	0.00832888	1.06743	0.0180056	0.00543808	0.621353	-0.686514
1179					22.312	787.269			3.73596e-05	0.00177786	1.1345	0.109368	0.0210227	0.0210138	-5.57252
1180					22.3196	745.254			3.73596e-05	0.0066172	1.15341	0.0608129	0.0131339	0.00564583	-7.4686
1181					22.3196	746.253			3.73596e-05	0.00314623	1.15481	0.0412113	0.00976306	0.0118744	-6.396
1182					22.3245	744.251			3.73596e-05	0.0122396	1.15662	0.0494329	0.0112114	0.00305236	-8.35586
1183					22.3285	642.219			6.14432e-05	0.00541697	1.14688	0.0314272	0.00801763	0.0113427	-6.46209
1184					22.3295	703.223			0.000111194	0.00321943	1.12834	0.0184464	0.00552315	0.0345385	-4.85565
1185					22.3377	528.309			3.73596e-05	0.000968878	1.14836	0.0552451	0.012203	0.0385597	-4.69676
1186					22.3539	694.139			0.0389733	0.0634783	0.298294	0.534045	0.0812684	0.613963	-0.703776
1187					22.3539	695.141			0.0186718	0.0315566	0.336026	0.500288	0.0766432	0.591692	-0.757082
1188					22.3563	494.157			0.00496221	0.00502243	0.0264642	0.959117	0.136915	0.98801	-0.0174027
1189			TG(10:0/10:0/20:0)	16.3217	22.3563	696.142			0.00540318	0.00990821	0.318826	0.46467	0.0717081	0.545324	-0.874815
1190					22.3625	149.071			0.00406751	0.00413889	0.0605748	0.948208	0.135569	0.982752	-0.025101
1191					22.3625	508.171			0.0044875	0.00416309	0.215512	0.729461	0.107661	1.07793	0.108257
1193					22.5506	538.183			0.00489581	0.00351609	0.756264	0.177481	0.0313067	1.3924	0.477575
1194					22.5527	476.145			0.00222419	0.0012487	0.88267	0.0806753	0.0163712	1.7812	0.832852
1198					22.602	536.167			0.00260294	0.00193062	0.708608	0.181808	0.0319468	1.34824	0.431079
1201					23.2212	715.261			3.73596e-05	0.000849525	0.806458	0.37188	0.0589753	0.043977	-4.50711
1202					23.2282	478.161			0.00158771	0.000173798	1.05891	0.00686164	0.00292018	9.13538	3.19146
1203			7,8-Dihydroneopterin 3'-triphosphate	-12.0439	23.2395	496.172			0.00288167	0.00101073	1.11344	0.00388401	0.00201775	2.85108	1.51151
1205					23.2647	243.183			0.118381	0.226584	0.817549	0.258543	0.0430369	0.52246	-0.936607
1207					23.514	347.086			0.00201354	0.000598362	0.835319	0.0463357	0.0106681	3.36508	1.75064
1208					23.6533	428.32			0.000357089	0.00203571	0.901474	0.0129963	0.00440745	0.175413	-2.51118
1209					23.6562	442.336			0.00118917	0.00328016	0.972677	0.134932	0.0249374	0.362535	-1.46381
1210					23.6842	140.056			0.125728	0.131476	0.266718	0.906069	0.130329	0.956282	-0.0644915
1211					24.0921	407.108			0.00376036	0.00154849	1.01662	0.0141696	0.00465497	2.4284	1.28001
1213					24.2769	375.118			0.00154384	5.3695e-05	1.15985	0.00662262	0.00285583	28.7521	4.84559
1215					24.3919	373.102			0.0024607	0.00197228	0.574581	0.42059	0.0655741	1.24764	0.3192
1216					24.426	419.109			0.00193461	0.000859957	0.804438	0.0770612	0.015792	2.24966	1.16971
1217					24.5265	526.183			0.00570171	0.00579333	0.0685025	0.919623	0.132022	0.984185	-0.0229981
1218					24.5882	951.542			0.00200385	0.000688607	1.11895	0.00272052	0.00163081	2.91001	1.54102
1219					24.7007	598.398			0.000873844	0.00274845	1.08185	0.00297347	0.00172231	0.31794	-1.65317
1220					25.0039	622.239			6.06079e-05	0.00504105	1.14674	0.0313195	0.00799734	0.0120229	-6.37808
1221					25.0039	710.252			3.73596e-05	0.00293181	1.07136	0.265553	0.0440188	0.0127428	-6.29417
1222					25.004	492.324			0.00533322	0.0112448	1.11127	0.00630021	0.00276709	0.474283	-1.07618
1224					25.0136	475.298			0.0143131	0.0283717	1.10797	0.00840004	0.00334074	0.504484	-0.987119
1225					25.0148	524.167			0.00247326	0.00202629	0.438378	0.541262	0.0822497	1.22058	0.287571
1228					25.029	653.223			0.000611631	0.00408954	1.10176	0.0871231	0.0174376	0.14956	-2.74121
1229					25.0316	637.227			0.000949323	0.0122773	1.13743	0.056717	0.0124527	0.0773236	-3.69295
1230					25.0332	638.233			0.000138166	0.00758958	1.09021	0.109669	0.0210694	0.0182047	-5.77955
1231					25.0342	941.575			3.73596e-05	0.00531062	1.15693	0.0369744	0.00903728	0.00703489	-7.15126
1232					25.0369	433.124			0.00372896	0.00400122	0.169185	0.71915	0.106301	0.931954	-0.101669
1233					25.0382	770.579			0.00109707	0.00136568	0.44304	0.418902	0.0653487	0.803317	-0.315959
1234					25.0414	415.113			0.0031769	0.00404907	0.611865	0.29785	0.0486046	0.784599	-0.349972
1235					25.0538	788.617			0.00232143	0.00113862	0.794409	0.11148	0.0213491	2.03881	1.02773
1236					25.0631	613.229			0.0029422	0.301317	0.338655	0.42452	0.0660981	0.00976445	-6.67825
1240					25.3086	462.165			0.00216362	0.000116821	1.10802	0.000210781	0.000328474	18.5209	4.21108
1241					25.3234	671.234			0.00346685	0.00937888	1.14804	0.000194246	0.000314982	0.369644	-1.43579
1243			Sulfluramid	-13.9445	25.6173	528.198			0.00236964	0.0010645	0.768298	0.0498846	0.0112893	2.22606	1.15449
1244					25.6173	802.5			0.00191432	0.00103755	1.07382	0.0214392	0.00611912	1.84504	0.883651
1245					25.6258	673.25			0.0029581	0.0039831	0.949556	0.0568178	0.0124696	0.742663	-0.429221
1246					25.7748	162.055			0.00179724	0.00269617	0.909365	0.0751309	0.0154845	0.666589	-0.58513
1247					25.8667	416.267			0.00454768	0.00905994	0.572171	0.339685	0.0545369	0.501955	-0.994371
1248					25.8752	656.242			0.00302153	0.00606896	0.65728	0.201724	0.0348533	0.497866	-1.00617
1250					25.9056	486.264			0.00237514	0.00809821	1.03627	0.0476897	0.0109076	0.293292	-1.76959
1251					25.9127	381.129			0.00620608	0.00599444	0.104544	0.868711	0.125631	1.03531	0.0500562
1252					25.9134	709.25			3.73596e-05	0.00674526	1.0955	0.244471	0.0410456	0.00553865	-7.49625
1253					25.9134	934.539			0.00237841	0.00382187	0.657831	0.2081	0.0357738	0.622315	-0.684283
1255					25.9167	919.548			0.00423223	0.0114804	1.05662	0.0218815	0.00620352	0.368648	-1.43968
1256			Brevetoxin C	21.0483	25.923	918.543			0.00708667	0.027901	1.08226	0.0645724	0.0137607	0.253993	-1.97714
1257					25.926	156.051			0.0199309	0.0429462	1.09234	0.0117294	0.0041324	0.46409	-1.10752
1259					25.926	450.166			0.00254711	5.3695e-05	1.15291	0.0352765	0.00873334	47.4367	5.56793
1260			IAA-94	11.9821	25.9354	358.24			0.00359673	0.0256509	0.765841	0.328919	0.053028	0.140218	-2.83425
1261					25.9437	331.092			0.00953162	0.00424354	1.0644	0.0101023	0.0037603	2.24615	1.16745
1262					25.9437	644.435			0.0134793	0.0161735	0.492567	0.428441	0.0666456	0.833417	-0.26289
1263					25.9437	673.404			0.00493663	0.00671533	0.806675	0.146486	0.0266692	0.735129	-0.443931
1265					25.9519	234.043			0.00247455	0.0104228	1.1507	0.000489769	0.000543931	0.237416	-2.07451
1266					25.955	685.249			0.00125771	0.00364289	0.789635	0.21659	0.037006	0.345252	-1.53428
1267					25.9644	301.118			0.00771376	0.00204774	1.11422	0.0421304	0.00991465	3.76696	1.9134
1269					26.0312	742.279			3.73596e-05	0.00264455	1.06735	0.306105	0.0497895	0.014127	-6.1454
1270					26.0437	674.409			0.00200548	0.00293056	0.936939	0.0681531	0.0143546	0.684334	-0.547228
1271			NTP	-17.1401	26.0484	389.097			0.00377615	0.00250339	1.01879	0.0207389	0.00598312	1.50842	0.593035
1272					26.0484	689.245			0.00180024	0.00198091	0.0398716	0.788443	0.115362	0.908793	-0.137976
1273					26.0567	365.134			0.0064901	0.00887036	0.799335	0.142613	0.0260932	0.731661	-0.450752
1275					26.0725	391.113			0.00204878	0.00149764	0.982026	0.113905	0.0217206	1.36801	0.452078
1276					26.1614	147.983			0.0066367	0.0195687	1.03548	0.0206331	0.00596231	0.339148	-1.56001
1277					26.1614	627.245			0.00203904	0.00271479	0.631395	0.26829	0.0444054	0.751086	-0.41295
1278			3,28-Dihexadecanoyl 20(29)-lupene-2a,3b,28-triol	12.7153	26.2191	936.553			0.00189244	0.00054401	0.94595	0.0383075	0.00927056	3.47868	1.79854
1280					26.3833	243.684			0.0106596	0.0754758	0.965658	0.1487	0.0269958	0.141231	-2.82387
1282					26.5405	363.118			0.00975711	0.0027942	1.06928	0.00569689	0.00259229	3.49192	1.80402
1283					26.7616	657.412			0.0124142	0.0704751	0.950824	0.254604	0.0424829	0.17615	-2.50513
1284					26.7967	472.247			0.0033195	0.00847648	0.902651	0.119391	0.0225614	0.391613	-1.3525
1285					26.8022	458.232			0.00350127	0.00887575	0.865105	0.132825	0.0246171	0.394476	-1.34199
1287					26.8164	313.082			0.00217218	0.000937266	0.866792	0.0356554	0.00880184	2.31757	1.21262
1288					26.8164	504.322			0.00911074	0.0155404	0.997024	0.0350956	0.00870049	0.586261	-0.770386
1289					26.8169	676.422			0.00357255	0.00264504	0.76639	0.151998	0.0274805	1.35066	0.433666
1290			Cyclic GMP-AMP	4.84403	26.8246	675.422			0.00912216	0.00688843	0.669067	0.238835	0.0402384	1.32427	0.4052
1291			Triazolam	20.7585	26.8401	344.224			0.00448889	0.0262592	0.707793	0.342025	0.0548632	0.170945	-2.54839
1292					26.8754	657.254			0.00390511	0.00585555	0.828637	0.177484	0.0313072	0.666907	-0.584443
1294					27.2501	1020.53			3.73596e-05	0.00505864	1.15777	0.0294102	0.00763603	0.00738531	-7.08113
1295					27.2643	1018.51			3.73596e-05	0.00843439	1.15723	0.0413984	0.00979408	0.00442944	-7.81866
1296					27.27	652.24			3.73596e-05	0.00151642	1.14954	0.0640143	0.0136668	0.0246367	-5.34305
1297					27.7233	1019.52			3.73596e-05	0.00511962	1.15414	0.0513133	0.0115334	0.00729734	-7.09841
1298					27.728	611.249			0.00321514	0.0159461	1.04828	0.0358026	0.00882836	0.201625	-2.31025
1301			Biochanin A 7-O-(6-O-malonyl-beta-D-glucoside)	-1.91745	29.411	533.457			0.0798411	0.0719249	0.289692	0.662597	0.0987671	1.11006	0.150641
1303					29.4155	682.542			0.0481298	0.690118	1.15629	0.00271836	0.00163	0.0697413	-3.84184
1304					29.4155	710.574			0.0321967	0.317034	1.15461	5.75257e-06	5.1788e-05	0.101556	-3.29965
1305					29.4244	832.239			0.0173452	0.0593732	1.10086	0.000619371	0.000624241	0.292138	-1.77528
1306					29.4385	684.557			0.0231472	0.386143	1.14863	0.000189977	0.000311319	0.0599448	-4.06022
1307					29.4385	704.526			0.0151598	0.342186	1.15375	0.00301975	0.00173839	0.0443027	-4.49646
1308					29.4456	834.24			0.0127857	0.0337662	1.03534	0.00648791	0.00281902	0.378655	-1.40104
1309			Hesperetin 7-O-glucoside	9.11813	29.4482	465.431			0.128235	0.463668	1.12786	0.0385741	0.00931666	0.276567	-1.8543
1310			Tricin 7-diglucuronoside	-0.468478	29.4482	683.544			0.0209978	0.324215	1.15136	3.99534e-06	4.37807e-05	0.0647648	-3.94865
1311					29.4482	706.542			0.0534233	0.838417	1.15694	0.00541875	0.00250822	0.0637192	-3.97213
1312			{11,15-dimethoxy-13-oxo-6,8,20-trioxapentacyclo[10.8.0.0icosa-1(12),2(9),10,14,16,18-hexaen-4-yl}oxidanesulfonic acid	1.24246	29.4529	437.398			0.0864986	0.338699	1.12451	0.0423404	0.009949	0.255385	-1.96925
1313					29.4529	438.401			0.02719	0.108637	1.1441	0.00176903	0.00122542	0.250282	-1.99837
1314			[2,2-dimethyl-6-(3,5,7-trihydroxy-4-oxo-4H-chromen-2-yl)-3,4-dihydro-2H-1-benzopyran-3-yl]oxidanesulfonic acid	-5.57124	29.4529	451.415			0.0739231	0.354788	1.12778	0.0427683	0.0100245	0.208358	-2.26286
1315					29.4529	452.418			0.0235005	0.112131	1.11955	0.0623854	0.0133947	0.209581	-2.25442
1316					29.4529	466.433			0.0396648	0.148371	1.12221	0.0420221	0.0098969	0.267335	-1.90328
1317			DG(22:4(7Z,10Z,13Z,16Z)/24:0/0:0)	-7.90666	29.4571	758.221			0.0381559	0.121148	0.924139	0.0156546	0.00496383	0.314952	-1.6668
1318					29.4575	151.075			0.0435105	0.0424928	0.125134	0.875297	0.126463	1.02395	0.0341464
1319					29.4575	664.455			0.538587	1.01092	1.05075	0.0286136	0.00748586	0.532769	-0.908419
1320					29.4686	665.459			0.130641	0.254611	1.11031	0.00735688	0.00305955	0.513099	-0.962691
1321					29.4734	386.276			0.0103374	0.0680673	1.14289	5.54891e-06	5.10094e-05	0.15187	-2.71909
1322			Glutathioselenol	-3.93248	29.4734	387.289			0.0653296	0.261886	1.14462	4.21882e-05	0.000132442	0.249459	-2.00313
1323					29.5139	873.576			0.690453	0.446882	0.74098	0.1541	0.0277882	1.54505	0.62765
1324					29.5841	362.277			0.021392	0.169193	1.14376	5.86746e-05	0.000159925	0.126435	-2.98353
1325					29.6995	388.292			0.0147184	0.0674624	1.14952	6.64111e-06	5.6133e-05	0.218172	-2.19646
1326					29.7792	680.478			0.247494	0.626785	1.12981	0.000756677	0.000712198	0.394863	-1.34058
1327			4-Hydroxyvoriconazole	-23.892	29.8619	366.308			0.0113687	0.0520379	1.13976	0.00076856	0.000719456	0.218469	-2.1945
1328			2-O-Galloyl-1,4-galactarolactone	19.905	30.0419	345.242			0.0238272	0.0137736	0.979444	0.0185771	0.00554808	1.72992	0.790702
1329					30.0419	469.406			0.0157136	0.0201863	0.554056	0.395995	0.0622631	0.778432	-0.361356
1330			Furaneol 4-(6-malonylglucoside)	1.05015	30.2421	377.32			0.368832	0.309721	0.825078	0.116394	0.0220988	1.19085	0.251997
1331					30.2551	303.232			0.0348936	0.0304795	0.383231	0.687718	0.102129	1.14482	0.195127
1332			Secogalioside	-13.6856	30.2551	421.367			0.0153278	0.0625158	1.08439	0.0120702	0.00420814	0.245182	-2.02807
1333			Caloxetate trisodium	-19.0122	30.2551	632.524			0.0430615	0.153451	1.11241	0.00153445	0.00111716	0.280621	-1.8333
1334					30.2644	505.426			0.0573253	0.114909	1.03591	0.0339135	0.00848362	0.498874	-1.00325
1335					30.2664	203.179			0.0256329	0.0486729	0.27166	0.329841	0.0531577	0.526637	-0.925119
1336			Cefuroxime sodium	22.4775	30.2673	447.384			0.737139	2.81356	0.805231	0.202914	0.0350257	0.261995	-1.93239
1337			Apigenin 7-(6-malonylglucoside)	19.2035	30.2734	519.441			0.0212728	0.0859785	1.05721	0.00721689	0.00301985	0.24742	-2.01497
1338			3'-Methoxyfukiic acid	-20.8885	30.2736	287.236			0.0257946	0.0890566	1.13595	0.0273652	0.00725067	0.289643	-1.78765
1339			N-Acetylaspartylglutamylglutamate	-7.51876	30.2736	434.371			0.0418086	0.0337655	0.44696	0.459376	0.0709686	1.2382	0.30825
1340					30.2736	436.385			0.00216581	0.0384853	1.09716	0.00677355	0.00289666	0.0562764	-4.15133
1341			N-(1-Deoxy-1-fructosyl)isoleucine	-18.5776	30.2751	294.315			0.0122523	0.00942558	0.478347	0.631281	0.0945406	1.29989	0.378395
1342			3'-Deoxydihydrostreptomycin 6-phosphate	-19.3736	30.2756	648.565			0.0656465	0.416261	1.01484	0.00683079	0.00291197	0.157705	-2.6647
1343			3'-Sialyllactose	-21.2032	30.2777	634.545			0.109216	0.221373	1.09571	0.00363041	0.00193424	0.493359	-1.01929
1344			2-Galloyl-1,4-galactarolactone methyl ester	-10.5975	30.2843	359.258			0.0635837	0.382108	1.14388	3.34016e-05	0.00011653	0.166402	-2.58725
1345					30.285	385.273			0.0432252	0.305436	1.15292	8.49305e-06	6.42319e-05	0.141519	-2.82093
1346			3,4,5-trihydroxy-6-[(5-hydroxy-6-methoxy-4-oxo-2-phenyl-4H-chromen-7-yl)oxy]oxane-2-carboxylic acid	-0.909099	30.2924	461.398			0.11181	0.314962	1.12057	0.00292156	0.00170404	0.354997	-1.49412
1347			Plantagoside	20.9379	30.2924	467.409			0.083548	0.0710233	0.620589	0.305535	0.0497078	1.17635	0.234312
1348					30.2937	319.226			0.028336	0.00901822	1.07763	0.00135086	0.00103597	3.14208	1.65172
1349					30.3022	435.384			0.0266176	0.144161	1.12679	0.00123061	0.000977932	0.184638	-2.43723
1351			3,4,5-trihydroxy-6-({3-hydroxy-2-methyl-6-[(3,4,5,6-tetrahydroxyoxan-2-yl)methoxy]-5-[(3,4,5-trihydroxy-6-methyloxan-2-yl)oxy]oxan-4-yl}oxy)oxane-2-carboxylic acid	-5.42522	30.3046	649.568			0.00403536	0.0963947	0.93021	0.0327401	0.00826443	0.0418628	-4.57819
1352					30.3049	278.183			0.0216849	0.0146258	0.922831	0.076003	0.0156239	1.48265	0.568178
1353			Epigallocatechin 3-gallate	6.89	30.3092	459.382			0.0526543	0.0962639	0.881526	0.0693827	0.0145553	0.546979	-0.870443
1354					30.3092	620.533			0.0893209	0.536801	1.14608	0.0151213	0.00485309	0.166395	-2.58732
1355			Cyanidin 3-O-(6'-acetyl-arabinoside)	-0.739597	30.3133	462.402			0.0248756	0.107793	0.935032	0.00598571	0.00267751	0.230772	-2.11546
1356					30.3133	487.414			0.05301	0.0756327	0.863827	0.12259	0.0230536	0.700887	-0.512747
1357			3,4,5-trihydroxy-6-(2-hydroxy-5-{3,5,6,7-tetrahydroxy-8-[3,4,5-trihydroxy-6-(hydroxymethyl)oxan-2-yl]-3,4-dihydro-2H-1-benzopyran-2-yl}phenoxy)oxane-2-carboxylic acid	5.17335	30.3133	645.546			0.0473507	0.155698	1.11765	0.00251591	0.00155198	0.304118	-1.71729
1358					30.3136	529.425			0.0232284	0.0490568	0.970604	0.0230758	0.00642635	0.473501	-1.07856
1359			a-L-Arabinofuranosyl-(1->2)-[a-D-mannopyranosyl-(1->6)]-D-mannose	-8.18687	30.3174	475.414			0.0502313	0.258014	1.14504	0.000490709	0.000544572	0.194685	-2.36079
1360					30.3174	554.442			0.0278699	0.0392657	0.846286	0.0765502	0.015711	0.709775	-0.494566
1361					30.3178	201.164			0.024511	0.0675418	1.05862	0.00322482	0.00180732	0.362901	-1.46235
1362					30.3181	430.376			0.25324	1.01803	0.729574	0.24134	0.0405979	0.248755	-2.0072
1363			Plumieride	-24.0569	30.3181	471.42			0.0240016	0.0365705	0.910268	0.0969231	0.0190497	0.656311	-0.607548
1364			Ponceau MX	-9.94484	30.3181	481.425			0.0353249	0.0886178	1.11251	0.000434643	0.000504788	0.39862	-1.32691
1365			CMP-pseudaminic acid	4.48544	30.3181	640.514			0.132598	0.0195704	1.06717	0.00153721	0.00111832	6.77542	2.76031
1366					30.3183	549.41			3.73596e-05	0.0355937	1.1609	0.00617515	0.00273186	0.00104961	-9.89593
1367					30.3183	763.603			0.00217402	0.0235508	0.921651	0.000937861	0.000818389	0.0923122	-3.43733
1368					30.332	576.471			0.124068	0.104042	0.55687	0.332075	0.0534717	1.19248	0.253969
1371			Vicianose	-16.0925	30.3732	313.273			0.776076	0.430881	0.880077	0.191188	0.0333176	1.80114	0.848909
1374					30.3732	872.578			2.38982	1.33338	0.687835	0.30301	0.0493462	1.7923	0.841815
1375					30.4332	433.367			0.136921	0.0865746	0.603526	0.237385	0.0400299	1.58154	0.661326
1376					30.4332	646.547			0.0244426	0.0842016	1.13205	0.00152505	0.00111321	0.290286	-1.78445
1377			6-({3-[(6-carboxy-3,4,5-trihydroxyoxan-2-yl)oxy]-2-(3,4-dihydroxyphenyl)-5-hydroxy-4-oxo-4H-chromen-7-yl}oxy)-3,4,5-trihydroxyoxane-2-carboxylic acid	-1.82655	30.4607	655.492			0.0373777	0.0626974	0.845248	0.0919917	0.018243	0.59616	-0.746228
1379			Delphinidin 3-O-3,6-O-dimalonylglucoside	23.2395	30.4618	638.499			0.166914	0.0390243	1.12858	0.00128813	0.00100621	4.27718	2.09666
1380			Luteolin 7-O-[beta-D-glucuronosyl-(1->2)-beta-D-glucuronide]	14.6458	30.4618	639.501			0.0832363	0.0246248	1.07879	0.00266153	0.00160854	3.38018	1.7571
1381					30.4618	815.574			0.397893	0.0102175	1.136	0.0117095	0.00412808	38.9421	5.28326
1382			1-O,2-O,6-O-Trigalloyl-beta-D-glucose	16.2427	30.4764	637.486			0.0666729	0.0907571	0.495122	0.363257	0.0577972	0.73463	-0.444909
1383			TG(14:0/24:1(15Z)/o-18:0)	1.73335	30.5482	904.565			0.0662151	0.0542111	0.744425	0.15569	0.0280199	1.22143	0.288572
1384					30.5883	813.569			2.39694	0.0554648	1.12338	0.016923	0.00522274	43.2155	5.43348
1385					30.6285	168.081			0.013835	0.0431611	1.07373	0.0121748	0.00423119	0.320542	-1.64141
1386					30.6285	250.188			0.0119816	0.0299027	0.950333	0.0385614	0.00931446	0.400687	-1.31945
1388					30.6285	453.394			0.103801	0.0752866	1.09013	0.00846529	0.00335751	1.37874	0.463348
1389					30.6431	814.569			1.41828	0.0323629	1.13618	0.0172152	0.00528178	43.8243	5.45366
1390					30.6431	829.563			0.453598	0.00610112	0.994604	1.58339e-05	8.55274e-05	74.3466	6.21619
1391					30.6431	830.565			0.261287	5.3695e-05	1.1614	0.00110172	0.000910861	4866.14	12.2486
1392					30.7586	129.07			0.0380358	0.155031	0.972514	0.221492	0.0377191	0.245344	-2.02712
1393			{4-[2,3-dioxo-3-(2,4,6-trihydroxy-3-methoxyphenyl)propyl]-2-hydroxy-6-methoxyphenyl}oxidanesulfonic acid	-0.942401	30.8872	445.367			0.161136	0.301164	0.922289	0.0523769	0.011713	0.535045	-0.902269
1395					30.9098	601.445			0.149928	0.0377772	1.10531	0.00420848	0.00212271	3.96873	1.98868
1397					31.0735	603.461			0.139981	0.0613115	1.11427	0.00775602	0.00317012	2.28312	1.191
1399			Kaempferol 3-O-beta-D-xyloside	-17.0625	31.162	419.351			0.13859	0.0819003	0.873235	0.0996481	0.0194892	1.69219	0.758888
1400					31.1634	155.085			0.0598985	0.0642719	0.36353	0.894545	0.128885	0.931954	-0.101669
1401					31.1634	575.466			0.322594	0.232707	0.852886	0.112778	0.0215483	1.38627	0.471205
1402			3,4,5-trihydroxy-6-[(2,3,5-trihydroxy-6-{[hydroxy(4-oxocyclohexa-2,5-dien-1-ylidene)methoxy]methyl}oxan-4-yl)oxy]oxane-2-carboxylic acid	-0.858197	31.1809	477.394			0.103926	0.331747	1.13427	0.000631959	0.000631617	0.313268	-1.67453
1403					31.1809	593.479			0.212928	0.182316	0.412561	0.561287	0.0849683	1.16791	0.223924
1404					31.181	142.078			0.0939937	0.16092	0.503657	0.413693	0.0646513	0.584102	-0.775708
1406					31.3256	636.484			0.135407	0.0201023	1.12227	0.00215995	0.00140335	6.73591	2.75187
1410					32.0635	591.261			0.111733	5.08998	1.15723	0.0183585	0.00550631	0.0219516	-5.50953
1411					32.1641	592.262			0.0288435	1.60567	1.14369	0.0266335	0.00710999	0.0179635	-5.79879
1412			Gallamine Triethiodide	-5.03799	32.2089	892.532			0.263141	0.330817	0.357713	0.48795	0.0749409	0.79543	-0.330194
1413			Se-Adenosyl-L-selenohomocysteine	-23.5671	32.5579	432.303			0.0444756	0.694913	1.04688	0.164818	0.029405	0.0640018	-3.96574
1414					32.8492	625.424			0.00755639	0.282196	1.14523	0.0119408	0.00417939	0.0267771	-5.22286
1416			Mannopine	13.956	32.8698	311.313			2.52634	2.51962	0.00216052	0.990123	0.140718	1.00267	0.00384469
1417			Dianthalexin	-6.0333	32.8725	240.232			0.242962	0.237815	0.133253	0.898238	0.129349	1.02165	0.0308945
1418					32.8743	503.351			0.0344165	0.101044	1.11256	0.000582712	0.000602969	0.34061	-1.55381
1419					32.8772	376.258			0.636763	0.862075	0.803189	0.117111	0.0222082	0.73864	-0.437056
1420					32.8971	490.34			0.0261268	0.301781	1.13024	0.0630679	0.0135069	0.0865754	-3.5299
1421					32.8993	582.403			2.68426	17.961	1.14002	0.0376059	0.00914837	0.14945	-2.74227
1422					32.8993	908.523			0.109719	0.148454	0.813559	0.107973	0.0208059	0.73908	-0.436198
1423			Chlorophyll b	20.6153	32.8993	909.525			0.0400752	0.0860116	0.646068	0.0885092	0.0176651	0.465928	-1.10182
1424					32.9037	418.281			0.459528	0.76577	0.461054	0.347624	0.0556416	0.600086	-0.736758
1426					33.3025	626.427			3.73596e-05	0.11129	1.16112	0.00348213	0.00188912	0.000335695	-11.5406
1427			3,4,8,9,10-pentahydroxy-6-oxo-6H-benzo[c]chromene-1-carboxylic acid	17.5501	33.7048	321.221			0.0217288	0.123502	1.08278	0.0158424	0.00500219	0.175939	-2.50686
1428					33.7048	623.407			0.00295996	0.134938	0.994054	0.0373437	0.00910237	0.0219356	-5.51058
1429					33.7057	585.422			0.115365	2.66072	1.10955	0.109805	0.0210905	0.0433584	-4.52755
1430			3,3',4',5,6,7,8-Heptahydroxyflavone	-15.5423	33.7112	335.237			0.00208927	0.39268	1.05653	0.0275534	0.00728649	0.00532053	-7.55421
1431					33.7142	491.352			0.0788131	1.0277	1.12052	0.0645775	0.0137615	0.0766891	-3.70483
1432			(4-ethenyl-2-hydroxy-6-methoxyphenyl)oxidanesulfonic acid	19.1173	33.7143	247.242			0.590939	0.953723	1.02244	0.0793631	0.0161543	0.619613	-0.690561
1434					33.7155	399.268			0.341171	0.592027	0.809332	0.148563	0.0269758	0.576275	-0.795171
1435			O-Carbamoyladenylate	23.2211	33.7157	391.262			0.0549082	0.145583	1.04639	0.00314941	0.0017824	0.377161	-1.40675
1436					33.7167	400.271			0.0908881	0.140397	0.719139	0.179353	0.0315843	0.647364	-0.627351
1437					33.7212	178.078			0.0107332	0.139636	1.10352	0.0395525	0.00948429	0.0768652	-3.70153
1438					33.7212	283.282			10.1193	12.2625	0.728381	0.166691	0.0296889	0.825227	-0.277137
1439			Glutaminylhistidine	-3.08933	33.724	284.294			1.52717	1.60621	0.185339	0.707917	0.104815	0.950794	-0.0727957
1440			Flumetsulam	11.9765	33.724	326.305			0.40306	0.209329	0.577888	0.149781	0.0271547	1.92548	0.94522
1441			1-Methyladenosine	11.4741	33.7257	282.278			50.4455	62.6964	0.774245	0.139214	0.0255829	0.8046	-0.313657
1442					33.7285	596.409			0.0210077	1.05193	1.13046	0.155454	0.0279857	0.0199706	-5.64598
1443					33.7285	642.423			0.028231	0.703256	1.14666	0.0228631	0.00638687	0.0401432	-4.6387
1445					33.7312	373.252			0.0345055	0.310392	1.09867	0.000125808	0.000245672	0.111167	-3.16919
1446					33.7312	566.406			0.328246	3.54676	1.14138	0.0272476	0.00722819	0.0925481	-3.43365
1447					33.7312	583.413			2.21775	35.7168	1.13389	0.0483777	0.0110281	0.0620928	-4.00943
1448					33.7407	657.435			3.73596e-05	0.144895	1.15432	0.120356	0.0227102	0.000257839	-11.9212
1449					33.7421	492.355			0.0118785	0.370024	0.892789	0.0606677	0.0131096	0.0321021	-4.96119
1450					33.7421	584.417			0.922256	14.7676	1.12802	0.0565342	0.0124218	0.0624515	-4.00112
1451			Nitrofurazone	21.599	33.7435	199.148			0.0282628	0.319298	1.15374	0.00696063	0.00294634	0.0885156	-3.49792
1452			4-Glutathionyl cyclophosphamide	16.9203	33.7435	567.41			0.0830931	0.495162	0.890333	0.197713	0.0342699	0.16781	-2.5751
1453			S-Methyl-3-phospho-1-thio-D-glycerate	6.85204	33.7558	217.158			0.0927941	0.263447	1.12266	0.00143199	0.00107289	0.352231	-1.50541
1455					33.7558	565.405			0.751512	7.85516	1.14479	0.0217155	0.00617197	0.0956712	-3.38577
1456			4-Pyridoxate	3.35133	33.758	184.169			0.481827	0.449985	0.278532	0.692716	0.102795	1.07076	0.0986376
1458					33.7602	226.18			1.02155	0.469141	0.810385	0.0356391	0.0087989	2.1775	1.12267
1459					33.7602	359.237			0.0313593	0.203136	1.13861	0.0311646	0.00796809	0.154376	-2.69548
1460					33.7739	149.132			0.373169	0.385359	0.109247	0.816263	0.118948	0.968367	-0.0463737
1461			CMP-N-trimethyl-2-aminoethylphosphote	10.6127	33.7775	474.345			0.0120452	0.259214	1.13738	0.0606588	0.0131081	0.0464682	-4.42761
1462					33.7949	188.128			0.416054	0.298815	0.927285	0.047243	0.0108289	1.39235	0.477517
1463					33.8702	455.331			0.0170758	0.182307	1.13251	0.0516036	0.0115826	0.0936651	-3.41634
1464					33.8723	628.435			3.73596e-05	0.317732	1.15941	0.0613728	0.0132271	0.000117582	-13.054
1466					33.9845	463.234			3.73596e-05	0.291965	1.16064	0.0129296	0.00439345	0.000127959	-12.932
1467			alpha-D-Galactopyranuronosyl-(1->4)-alpha-D-galactopyranuronosyl-(1->4)-D-galacturonic acid	-4.1068	33.9845	547.393			0.184994	1.39009	1.07262	0.00668202	0.00287198	0.133081	-2.90963
1468			4-nitrophenolate	9.75591	34.0134	139.112			0.127869	0.132861	0.236391	0.648099	0.0968153	0.962425	-0.0552535
1469					34.1301	224.2			0.168703	0.15658	0.401751	0.464432	0.0716748	1.07743	0.107588
1470			Clitidine 5'-phosphate	14.4329	34.1583	351.231			0.0130474	0.0669355	0.828575	0.118137	0.0223674	0.194924	-2.35901
1471					34.1663	141.07			0.0541435	0.382923	1.11408	0.000214109	0.000331062	0.141395	-2.8222
1472					34.3336	142.122			0.633207	0.486316	0.754666	0.164792	0.029401	1.30205	0.380784
1474			2-[({3,4-dihydroxy-5-[2,4,5-trihydroxy-3-(3,4,5-trihydroxybenzoyloxy)benzoyloxy]phenyl}(hydroxy)methylidene)amino]acetic acid	17.5051	34.5619	548.398			0.0547884	0.601267	0.972316	0.00696999	0.0029488	0.0911217	-3.45606
1475					34.5636	189.164			0.0824078	0.126873	0.917144	0.0833023	0.0168087	0.64953	-0.622532
1476			Pyrido[3,4-c]psoralen	-5.30879	34.5636	238.216			0.10161	0.0634824	1.08157	0.0199605	0.00582847	1.6006	0.678609
1477					34.5636	264.24			0.395337	0.524095	0.890422	0.0733096	0.015191	0.754324	-0.406745
1478					34.5706	175.148			0.211519	0.352607	1.05604	0.00769393	0.00315317	0.599872	-0.737273
1480			L-dopachromate	0.75832	34.5715	193.158			0.124743	0.090266	0.461261	0.490447	0.0752858	1.38195	0.466706
1481			Sulfoquinovose	-5.42247	34.5715	245.226			0.643724	0.693375	0.294886	0.553633	0.0839254	0.928392	-0.107194
1482			D-Glycerate	10.3477	34.5724	107.086			0.620866	0.707529	0.931333	0.0497846	0.0112721	0.877513	-0.188508
1483			2,5-Furandicarboxylate	3.79485	34.5724	157.101			0.10362	0.525753	1.10533	0.00229361	0.00146098	0.197089	-2.34308
1484			beta-Chloro-alpha-phenylbenzeneethamine hydrochloride	2.45159	34.5724	269.19			0.0850091	0.215109	1.11397	0.000719198	0.000688778	0.395191	-1.33938
1485			Sulfite	-1.56708	34.5731	81.0702			0.329594	0.335297	0.0126023	0.918364	0.131865	0.98299	-0.0247521
1486					34.5731	93.0701			0.258711	0.252043	0.144316	0.860306	0.124567	1.02645	0.0376698
1487					34.5731	95.0858			0.954072	1.41093	0.904291	0.0804923	0.0163406	0.676201	-0.564475
1488					34.5731	281.266			3.06152	3.42042	0.375566	0.4624	0.0713911	0.895072	-0.159925
1489			Nitazoxanide	15.17	34.5731	308.294			1.13225	1.13822	0.00345185	0.973662	0.138703	0.99475	-0.00759469
1490			Methyclothiazide	19.2479	34.5731	361.252			0.104304	0.452111	1.14255	0.0159227	0.00501849	0.230703	-2.11589
1491					34.5755	97.065			0.214243	0.373572	0.908963	0.078961	0.0160914	0.5735	-0.802135
1492					34.5755	221.153			0.19471	0.976041	1.08561	0.0241298	0.0066286	0.199489	-2.32562
1493					34.5779	91.0546			1.07469	1.3488	0.998102	0.024228	0.00664724	0.796775	-0.327755
1494			3-Nitroacrylate	-19.1926	34.5779	118.065			1.88573	2.14391	0.848891	0.0945587	0.0186647	0.879575	-0.185122
1495					34.5779	147.117			0.300638	0.44684	1.06998	0.00839246	0.00333878	0.672808	-0.571733
1496					34.5779	613.425			0.172944	5.94995	1.14239	0.0123243	0.00426392	0.0290664	-5.1045
1497					34.5891	123.117			0.354271	0.359296	0.0182495	0.924133	0.132583	0.986014	-0.0203206
1498					34.6002	137.096			0.170364	0.238033	0.588378	0.372135	0.05901	0.715717	-0.48254
1499			2-Oxoadipate	0.708821	34.6002	161.132			0.184915	0.252283	0.730455	0.160432	0.028736	0.732966	-0.448181
1501			Dyphylline	2.80501	34.6002	255.251			0.188178	0.135821	1.06016	0.015519	0.00493592	1.38548	0.470391
1503			2-Maleylacetate	4.26929	34.6011	159.117			0.231314	0.380453	1.08334	0.0498179	0.0112778	0.607996	-0.717867
1504			4,8-dihydroxy-2H-furo[2,3-h]chromen-2-one	12.3565	34.6011	219.174			0.0904071	0.145511	0.770949	0.151996	0.0274803	0.621308	-0.68662
1505					34.6021	164.115			0.0601101	0.250232	0.80049	0.203451	0.0351034	0.240218	-2.05759
1506					34.6021	185.132			0.0339984	0.217946	1.08398	0.000980591	0.000843438	0.155995	-2.68043
1507			Caffeoyl aspartic acid	19.3748	34.6021	296.258			13.4717	16.2756	0.576854	0.287883	0.047178	0.827723	-0.27278
1508					34.6021	614.428			0.0776787	2.2406	1.14556	0.0451736	0.0104599	0.0346686	-4.85023
1509					34.6085	132.081			0.201994	0.237775	0.754598	0.16059	0.0287603	0.849515	-0.235288
1510					34.6085	196.17			0.159983	0.10362	0.949198	0.0502857	0.0113582	1.54394	0.626616
1512					34.6095	163.112			0.66489	2.27628	0.903348	0.183511	0.0321974	0.292095	-1.77549
1514					34.6168	464.236			3.73596e-05	0.0986361	1.15711	0.0825308	0.0166806	0.000378762	-11.3664
1515			Tetrahydroxypteridine	22.7744	34.6219	197.132			0.0269573	0.320317	1.15684	1.9582e-05	9.34284e-05	0.0841581	-3.57075
1516			p-Benzoquinone	-7.45661	34.6418	109.101			1.81058	1.74603	0.223386	0.841158	0.122133	1.03697	0.0523786
1517					34.6418	165.07			0.393041	0.340164	0.359371	0.576512	0.0870636	1.15544	0.208448
1519					34.7315	92.0578			0.0458887	0.0374843	0.520861	0.436064	0.0677156	1.22421	0.291852
1520					34.7537	230.175			0.24269	0.152059	0.946886	0.148007	0.0268938	1.59602	0.674479
1521			Psicofuranine	-3.61737	34.7537	298.274			3.81173	3.75205	0.106146	0.907413	0.130498	1.01591	0.0227674
1522			DHAP(8:0)	-0.673804	34.7662	297.261			2.61748	3.16565	0.619502	0.252088	0.0421277	0.826841	-0.274319
1523					34.8408	228.196			1.34071	0.979328	0.743973	0.173711	0.030745	1.36901	0.453129
1524			5-FU	6.76283	34.8906	131.085			0.298686	0.863122	1.15087	0.000263128	0.000372383	0.346053	-1.53093
1525					34.8906	551.265			0.328427	0.0642746	1.15035	8.08757e-05	0.000190731	5.10974	2.35325
1526					34.9454	136.084			0.0740698	0.0818559	0.653501	0.239021	0.0402652	0.90488	-0.144202
1527					34.9454	179.143			0.188357	0.273537	0.919873	0.056953	0.0124924	0.688598	-0.538267
1528					35.0002	214.18			1.35248	1.04455	0.936298	0.0696388	0.014597	1.29479	0.372722
1529					35.0063	598.429			0.258565	4.96233	1.15079	0.0059537	0.00266821	0.0521055	-4.26242
1530					35.0504	262.224			0.169147	0.178807	0.124948	0.805864	0.117611	0.94598	-0.0801184
1532					35.2148	205.159			0.0562196	0.0725775	0.319706	0.438109	0.0680021	0.774615	-0.368449
1533					35.4046	212.164			0.669511	0.484442	0.71026	0.197017	0.0341683	1.38202	0.466783
1534					35.4126	329.225			0.0611486	0.446429	1.15886	0.0042883	0.00214794	0.136973	-2.86804
1535					35.4136	119.085			2.24634	3.28129	0.91461	0.080804	0.0163928	0.68459	-0.546689
1536					35.4136	181.122			4.6664	14.4582	0.885809	0.197843	0.0342889	0.322751	-1.63151
1537					35.4136	616.408			0.102537	0.472937	1.13	0.00148658	0.00109679	0.216809	-2.2055
1538					35.4305	187.148			0.0433019	0.292111	1.09095	0.0131353	0.00443666	0.148238	-2.75401
1539					35.4305	312.252			0.571114	0.438546	0.694864	0.211927	0.036327	1.30229	0.381052
1540					35.4369	660.433			0.0106605	0.217387	1.15115	1.61779e-06	2.81556e-05	0.0490396	-4.34991
1541					35.4404	203.143			0.0451504	0.12042	0.994836	0.0210638	0.00604657	0.37494	-1.41527
1542					35.4417	348.24			0.00468044	0.211178	0.956493	0.0281912	0.00740694	0.0221635	-5.49567
1543			3,4-Dihydro-7-methoxy-2-methylene-3-oxo-2H-1,4-benzoxazine-5-carboxylic acid	1.72112	35.4479	236.201			0.128951	0.0999834	0.633588	0.247548	0.0414839	1.28972	0.367059
1544					35.4589	268.227			0.253351	0.217408	0.66092	0.252511	0.0421875	1.16532	0.220729
1545					35.4589	600.412			0.560224	3.74228	1.15381	1.59521e-05	8.58082e-05	0.149701	-2.73984
1546					35.4589	630.415			0.0568238	1.14213	1.14501	0.000153912	0.000276978	0.0497526	-4.32908
1547					35.4681	276.231			0.413154	0.302521	0.854777	0.0994633	0.0194596	1.3657	0.449644
1549					35.4883	599.409			0.613581	6.57305	1.14858	0.000308943	0.000408949	0.0933481	-3.42124
1550					35.5817	629.418			0.10901	0.121646	0.00953754	0.831023	0.120839	0.896122	-0.158233
1551			2-{[(2,4-dihydroxy-3-methoxyphenyl)(hydroxy)methylidene]amino}acetic acid	20.7615	35.6043	242.211			0.585226	0.346668	0.589092	0.208048	0.0357663	1.68814	0.755438
1552			Lamivudine-monophosphate	-19.2268	35.6412	310.237			0.573734	0.561915	0.02098	0.909237	0.130726	1.02103	0.0300302
1554					35.7841	151.112			0.13689	0.136366	0.0497616	0.980334	0.139521	1.00385	0.00553892
1555			Fosfomycin calcium	-6.6736	35.8085	177.127			0.136607	0.102972	0.212574	0.529943	0.0807095	1.32664	0.407782
1556					35.8688	267.122			0.79836	0.556643	1.03568	0.0208963	0.00601394	1.43424	0.520289
1558					36.0568	115.054			0.126629	0.492717	1.1283	0.000589745	0.000607109	0.257002	-1.96015
1560					36.0759	441.3			0.122254	0.0538913	1.04426	0.0220195	0.00622961	2.26854	1.18176
1562					36.2779	162.091			0.0748789	0.0654977	0.188464	0.794355	0.116126	1.14323	0.193116
1563					36.2779	564.392			0.0717855	0.438262	1.1309	0.0485387	0.0110562	0.163796	-2.61003
1564					36.2802	601.421			0.34977	1.86188	1.11233	0.0411043	0.00974529	0.187859	-2.41228
1565					36.3034	404.205			5.04534	3.98514	1.12946	0.00143027	0.00107213	1.26604	0.340323
1566					36.3077	617.416			0.0525586	0.442541	1.11992	0.00293282	0.00170803	0.118765	-3.07381
1567			Nitrofurantoin	-1.48367	36.322	239.164			0.0352781	0.387455	1.15036	0.0216336	0.00615634	0.0910508	-3.45718
1568					36.326	430.309			0.0180381	0.486032	1.12681	0.000570057	0.000595409	0.0371131	-4.75193
1569			9-Carboxymethoxymethylguanine	0.260012	36.3585	240.196			0.130204	0.101512	1.00845	0.0167834	0.00519428	1.28265	0.35913
1571			Ketamine hydrochloride	24.7421	36.5992	275.2			0.160589	0.152434	0.337965	0.558275	0.084556	1.0535	0.0751897
1572					36.5992	567.261			0.108546	5.3695e-05	1.16099	0.00238714	0.00149998	2021.52	10.9812
1573					36.7263	365.266			0.324983	2.97614	1.15327	8.54906e-07	2.28294e-05	0.109196	-3.19501
1574			dCDP	-4.10825	36.7263	388.183			3.01688	2.1966	1.10772	0.00469462	0.00227742	1.37343	0.457781
1575			3,4,5-trihydroxy-6-(1-oxo-1H-isochromene-3-carbonyloxy)oxane-2-carboxylic acid	-4.85564	36.7477	367.283			0.205356	0.260997	0.553699	0.349564	0.0559105	0.786812	-0.345908
1576			Glycerone sulfate	2.70909	37.1345	171.149			0.413342	0.640111	0.439698	0.353126	0.0564032	0.645735	-0.630987
1577			N-Acetylmuramic acid 6-phosphate	-9.65845	37.1345	374.254			0.00949952	0.077442	1.10193	0.00184917	0.00126224	0.122666	-3.02719
1579					37.1402	740.529			0.13547	1.29788	1.13178	0.0730329	0.0151461	0.104377	-3.26012
1580					37.1831	585.453			0.589353	3.22331	1.15123	0.0103133	0.00381052	0.182841	-2.45134
[truncated: 6,663 more rows]

## Sheet: N-EM-POS
id	MS2 name	MS2 score	MS1 name	MS1 ppm	rt	mz	SuperClass	type	MEAN N	MEAN EM	VIP	P-VALUE	Q-VALUE	FOLD CHANGE	LOG_FOLDCHANGE
[truncated: 8,028 more rows]

[truncated: 3 more sheets: PRM-EM-NEG, Cd-EM-NEG, N-EM-NEG]
