# Supplementary material for: Metabolic Responses of a Model Green Microalga Euglena gracilis to Different Environmental Stresses
Source: Front Bioeng Biotechnol. 2021 Jul 20;9:662655. doi: 10.3389/fbioe.2021.662655 (PMC8329484; doi:10.3389/fbioe.2021.662655)
Supplement: Supplementary file 2 [file Table_2.XLSX]

## Sheet: Sheet1
Table S2 TOP10 changed metabolites under different environmental stresses compared to EM control. PRM, paromomycin; Cd, CdCl2; N-, nitrogen deprivation.
POS										NEG
PRM										PRM
id	MS2 name	SuperClass	MEAN PRM	MEAN EM	P-VALUE	FOLD CHANGE	LOG_FOLDCHANGE			id	MS2 name	SuperClass	MEAN PRM	MEAN EM	P-VALUE	FOLD CHANGE	LOG_FOLDCHANGE
446	8-Hydroxypinoresinol 4-glucoside	Lignans, neolignans and related compounds	0.0058423	1.03256	0.00139908	0.0056581	-7.46547			193	2-Phenylpropionate	Phenylpropanoids and polyketides	0.000264318	4.65749	0.0036118	5.67512e-05	-14.105
494	5-Aminoimidazole ribonucleotide	Organic oxygen compounds	0.0368504	1.23505	0.00274256	0.0298372	-5.06674			227	L-Threonine	Organic acids and derivatives	1.06154	6.2097	0.00527175	0.170948	-2.54837
341	Blumenol C O-[apiosyl-(1->6)-glucoside]	Lipids and lipid-like molecules	0.00502863	0.0747286	0.0081468	0.0672919	-3.89342			178	D-Aspartic acid	Organic acids and derivatives	0.440147	2.48379	0.0129936	0.177208	-2.49649
64	Theophylline	Organoheterocyclic compounds	0.00413397	0.050375	0.0017426	0.0820639	-3.60711			104	L-Asparagine	Organic acids and derivatives	3.35672	17.0174	1.26652e-06	0.197253	-2.34188
22	Phenol glucuronide	Organic oxygen compounds	0.0221171	0.247644	9.73069e-05	0.08931	-3.48504			169	Uridine 5'-monophosphate	Nucleosides, nucleotides, and analogues	0.783452	3.51705	2.46493e-05	0.222758	-2.16645
164	Glycerophosphocholine	Lipids and lipid-like molecules	2.3808	24.6266	0.00581542	0.0966762	-3.3707			162	2-Methylguanosine	Nucleosides, nucleotides, and analogues	0.00522144	0.0227418	0.000388883	0.229597	-2.12283
249	Linamarin	Organic oxygen compounds	0.0539325	0.444815	0.0145487	0.121247	-3.04398			215	N-Acetylserine	Organic acids and derivatives	1.48919	6.43431	0.0245753	0.231446	-2.11125
47	L-Gulose	Organic oxygen compounds	0.476689	3.91796	5.54967e-06	0.121668	-3.03898			109	2'-Deoxyguanosine 5'-monophosphate	Nucleosides, nucleotides, and analogues	2.88465	11.2828	0.00196089	0.255669	-1.96765
352	Isoleucyl-Tryptophan	Organic acids and derivatives	0.035465	0.263569	7.79097e-07	0.134557	-2.89371			194	Inosine	Nucleosides, nucleotides, and analogues	0.0609357	0.233545	0.000149143	0.260916	-1.93834
76	L-Cystine	Organic acids and derivatives	0.309599	1.82255	0.00601876	0.169871	-2.55749			253	Naringin	Phenylpropanoids and polyketides	0.0253349	0.0962411	0.0111328	0.263244	-1.92553
10	Hypoxanthine	Organoheterocyclic compounds	0.0723964	0.0217979	0.00881465	3.32126	1.73173			114	3-Hydroxybenzoic acid	Benzenoids	0.827105	0.428565	0.000258838	1.92994	0.948556
264	PS(14:0/16:1(9Z))	Lipids and lipid-like molecules	0.271817	0.0808824	0.0158169	3.36064	1.74874			129	Sorbitol	Organic oxygen compounds	42.9882	22.2689	0.015147	1.93041	0.94891
107	Dide-O-methyl-4-O-alpha-D-glucopyranosylsimmondsin	Organic oxygen compounds	0.0113964	0.00333944	0.00106721	3.41268	1.7709			245	Phenylacetic acid	Benzenoids	1.70577	0.794489	0.000655045	2.147	1.10232
310	Chlorophyll b	Organoheterocyclic compounds	0.0201916	0.00563111	0.00384276	3.58572	1.84226			88	Pseudouridine	Nucleosides, nucleotides, and analogues	0.168335	0.0778891	0.000440974	2.16121	1.11184
482	PC(P-16:0/15:0)	Lipids and lipid-like molecules	0.370571	0.0820901	0.00631884	4.51419	2.17447			96	Tridecanoic acid	Lipids and lipid-like molecules	0.993322	0.407546	0.000279929	2.43733	1.2853
521	PS(22:6(4Z,7Z,10Z,13Z,16Z,19Z)/20:1(11Z))	Lipids and lipid-like molecules	0.113211	0.0239484	0.00199108	4.72729	2.24101			25	Pelargonic acid	Lipids and lipid-like molecules	58.5211	23.5122	0.0128577	2.48897	1.31555
570	Pipericine	Lipids and lipid-like molecules	2.29953	0.35809	0.0101339	6.42167	2.68295			77	4-Hydroxybenzaldehyde	Organic oxygen compounds	3.8526	1.45778	0.009123	2.64279	1.40206
100	Tragopogonsaponin M	Lipids and lipid-like molecules	0.012217	0.00148205	0.0013829	8.24332	3.04323			43	Adenosine	Nucleosides, nucleotides, and analogues	0.235264	0.0882352	0.000842429	2.66632	1.41485
257	Coproporphyrin II	Organoheterocyclic compounds	0.685572	0.0252777	4.96185e-05	27.1216	4.76137			175	D-Mannose	Organic oxygen compounds	1.08655	0.392317	0.00131589	2.76956	1.46966
67	2-Isopropylphenyl methylcarbamate	Benzenoids	0.384624	0.0100826	5.84244e-08	38.1473	5.25351			106	p-Toluenesulfonic acid	Organic acids and derivatives	7.77428	1.62518	4.99416e-05	4.78363	2.25811
Cd										Cd
id	MS2 name	SuperClass	MEAN Cd	MEAN EM	P-VALUE	FOLD CHANGE	LOG_FOLDCHANGE			id	MS2 name	SuperClass	MEAN Cd	MEAN EM	P-VALUE	FOLD CHANGE	LOG_FOLDCHANGE
125	Methionyl-Arginine	Organic acids and derivatives	3.73596e-05	0.29579	0.00919122	0.000126304	-12.9508			226	Cysteic acid	Organic acids and derivatives	0.000294235	0.769629	0.00103709	0.000382307	-11.353
244	Calamin	Lipids and lipid-like molecules	3.73596e-05	0.17687	0.0368487	0.000211226	-12.2089			209	Carnosine	Organic acids and derivatives	0.000294235	0.613288	0.0122226	0.000479766	-11.0254
457	PC(20:0/14:0)	Lipids and lipid-like molecules	3.73596e-05	0.176002	0.000127487	0.000212268	-12.2018			177	15-Deoxy-d-12,14-PGJ2	Lipids and lipid-like molecules	0.000294235	0.324621	0.0100589	0.000906395	-10.1076
56	L-Asparagine	Organic acids and derivatives	0.00101675	4.21507	0.000525083	0.000241218	-12.0174			229	Melezitose	Organic oxygen compounds	0.00141216	0.823779	0.00983181	0.00171424	-9.18821
467	Avocadyne	Lipids and lipid-like molecules	3.73596e-05	0.140053	0.00668692	0.000266754	-11.8722			210	20-Hydroxy-PGF2a	Lipids and lipid-like molecules	0.013541	3.43752	0.00640335	0.00393918	-7.98789
431	Goshonoside F2	Lipids and lipid-like molecules	3.73596e-05	0.129669	0.00549298	0.000288115	-11.7611			78	5'-Methylthioadenosine	Nucleosides, nucleotides, and analogues	0.00175632	0.329859	5.89914e-07	0.00532446	-7.55315
181	3-Methylglutarylcarnitine	Lipids and lipid-like molecules	3.73596e-05	0.107566	0.0281015	0.000347318	-11.4915			223	FAD	Nucleosides, nucleotides, and analogues	0.000443398	0.0631264	0.00832117	0.00702397	-7.1535
341	Blumenol C O-[apiosyl-(1->6)-glucoside]	Lipids and lipid-like molecules	3.73596e-05	0.0747286	0.00729163	0.000499937	-10.966			237	Oxidized glutathione	Organic acids and derivatives	0.000294235	0.0309523	0.0135059	0.00950607	-6.71694
77	1-Kestose	Organic oxygen compounds	9.03562e-05	0.125446	0.00615475	0.00072028	-10.4392			30	Ornithine	Organic acids and derivatives	0.153032	13.2575	0.00247747	0.011543	-6.43683
64	Theophylline	Organoheterocyclic compounds	3.73596e-05	0.050375	0.0141107	0.00074163	-10.397			133	1-tetradecanoyl-sn-glycero-3-phosphate	Lipids and lipid-like molecules	0.00141122	0.12184	0.0182226	0.0115825	-6.43191
215	N,N-Dimethylsphingosine	Organic nitrogen compounds	0.915221	0.225265	0.00389067	4.06287	2.0225			214	N-Acetylarylamine	Benzenoids	2.60038	0.52122	0.000344835	4.98902	2.31876
226	Cohibin A	Lipids and lipid-like molecules	0.0318204	0.00766347	0.00813981	4.15222	2.05388			158	Indoleacetic acid	Organoheterocyclic compounds	0.66841	0.122853	0.0237236	5.44072	2.4438
534	MG(0:0/18:1(9Z)/0:0)	Lipids and lipid-like molecules	0.691485	0.161843	0.00281363	4.27256	2.0951			118	N-Acetylglutamic acid	Organic acids and derivatives	1.07373	0.194136	0.00950992	5.53085	2.4675
382	Lysyl-Arginine	Organic acids and derivatives	1.95001	0.44704	0.00817312	4.36204	2.125			123	2-Hydroxycinnamic acid	Phenylpropanoids and polyketides	2.90028	0.44993	0.000217357	6.44607	2.68842
82	Indoleacetaldehyde	Organoheterocyclic compounds	1.63521	0.33328	0.031326	4.9064	2.29467			139	Pyridoxal	Organoheterocyclic compounds	3.25243	0.480754	0.0137767	6.76527	2.75815
132	N-Hexadecanoylpyrrolidine	Organoheterocyclic compounds	1.08102	0.211341	0.00127758	5.11504	2.35475			145	8-Isoprostaglandin E1	Lipids and lipid-like molecules	0.387396	0.0385922	0.00716869	10.0382	3.32743
285	3-Aminocaproic acid	Organic acids and derivatives	0.328537	0.0561918	0.0199946	5.84671	2.54763			49	Heptadecanoic acid	Lipids and lipid-like molecules	10.7368	0.935934	0.00162947	11.4718	3.52002
482	PC(P-16:0/15:0)	Lipids and lipid-like molecules	0.777544	0.0820901	0.000379012	9.47183	3.24364			184	16(17)-EpDPE	Lipids and lipid-like molecules	1.82974	0.126111	0.0230781	14.509	3.85887
266	DG(15:0/18:3(6Z,9Z,12Z)/0:0)	Lipids and lipid-like molecules	0.0538495	0.0038228	0.00102922	14.0864	3.81623			190	Hepoxilin B3	Lipids and lipid-like molecules	0.596331	0.0194535	0.00114098	30.6542	4.93801
397	PC(20:5(5Z,8Z,11Z,14Z,17Z)/18:4(6Z,9Z,12Z,15Z))	Lipids and lipid-like molecules	0.0330779	0.000925127	0.0281193	35.755	5.16007			171	5-Hydroperoxyeicosatetraenoic acid	Lipids and lipid-like molecules	0.518535	0.00626806	0.0213084	82.7266	6.37028
N-										N-
id	MS2 name	SuperClass	MEAN N	MEAN EM	P-VALUE	FOLD CHANGE	LOG_FOLDCHANGE			id	MS2 name	SuperClass	MEAN N	MEAN EM	P-VALUE	FOLD CHANGE	LOG_FOLDCHANGE
446	8-Hydroxypinoresinol 4-glucoside	Lignans, neolignans and related compounds	4.56814e-05	1.03256	0.00138549	4.42411e-05	-14.4643			209	Carnosine	Organic acids and derivatives	0.000275817	0.613288	0.0122218	0.000449736	-11.1186
159	Murrayacinine	Organoheterocyclic compounds	4.56814e-05	0.14205	0.00961474	0.000321587	-11.6025			33	Ginsenoside B2	Lipids and lipid-like molecules	0.526954	45.5146	0.00158167	0.0115777	-6.43251
527	Goyasaponin III	Lipids and lipid-like molecules	4.56814e-05	0.0169819	0.00137524	0.00269	-8.53818			30	Ornithine	Organic acids and derivatives	0.174611	13.2575	0.00249825	0.0131707	-6.24652
103	Calenduloside H methyl ester	Lipids and lipid-like molecules	4.56814e-05	0.00925273	0.00131938	0.00493707	-7.66213			42	Angiotensin III	Organic acids and derivatives	0.093723	5.78976	0.000131302	0.0161877	-5.94896
494	5-Aminoimidazole ribonucleotide	Organic oxygen compounds	0.00797515	1.23505	0.00260389	0.00645737	-7.27484			253	Naringin	Phenylpropanoids and polyketides	0.00161735	0.0962411	1.10953e-05	0.0168051	-5.89495
480	4-ethylamino-6-isopropylamino-1,3,5-triazin-2-ol	Organoheterocyclic compounds	0.0267816	3.87547	0.0238684	0.00691055	-7.17698			151	Sucrose	Organic oxygen compounds	1.7994	102.415	0.000305337	0.0175697	-5.83077
463	Arginyl-Gamma-glutamate	Organic acids and derivatives	0.184705	24.5193	0.00844614	0.00753304	-7.05255			147	o-Tyrosine	Organic acids and derivatives	0.0126486	0.652387	0.01401	0.0193882	-5.68867
384	Arginyl-Serine	Organic acids and derivatives	0.0217356	2.35082	0.00787642	0.00924596	-6.75696			104	L-Asparagine	Organic acids and derivatives	0.347231	17.0174	6.29248e-07	0.0204045	-5.61497
145	Threoninyl-Arginine	Organic acids and derivatives	0.0264422	2.62685	0.00238526	0.0100661	-6.63435			64	L-Arginine	Organic acids and derivatives	1.61291	68.5463	0.00245562	0.0235302	-5.40934
135	Arginyl-Phenylalanine	Organic acids and derivatives	0.0418068	3.71405	0.0196994	0.0112564	-6.47311			178	D-Aspartic acid	Organic acids and derivatives	0.0624998	2.48379	0.00927084	0.025163	-5.31255
310	Chlorophyll b	Organoheterocyclic compounds	0.0164148	0.00563111	0.0269882	2.91502	1.54351			221	Alpha-Hydroxyisobutyric acid	Organic acids and derivatives	0.2212	0.152848	0.00866484	1.44719	0.533257
498	PC(16:0/P-16:0)	Lipids and lipid-like molecules	0.233099	0.0655662	0.0136562	3.55517	1.82992			167	L-3-Phenyllactic acid	Phenylpropanoids and polyketides	0.734731	0.417982	0.00348241	1.7578	0.813774
318	PS(18:1(9Z)/15:0)	Lipids and lipid-like molecules	0.44191	0.116448	0.00251286	3.79489	1.92406			38	2-Oxovaleric acid	Organic acids and derivatives	26.0657	12.9157	0.0376989	2.01814	1.01302
371	PC(24:0/14:0)	Lipids and lipid-like molecules	0.0131133	0.003205	0.00865281	4.09153	2.03264			216	LysoPA(16:0/0:0)	Lipids and lipid-like molecules	0.393598	0.161309	0.00996986	2.44002	1.28689
302	DG(20:3(8Z,11Z,14Z)/16:1(9Z)/0:0)	Lipids and lipid-like molecules	0.113526	0.0234165	0.0128746	4.84812	2.27742			123	2-Hydroxycinnamic acid	Phenylpropanoids and polyketides	1.14657	0.44993	0.0429544	2.54832	1.34955
211	PS(15:0/16:1(9Z))	Lipids and lipid-like molecules	0.466157	0.0859881	0.00971016	5.42118	2.43861			129	Sorbitol	Organic oxygen compounds	63.4312	22.2689	0.00189175	2.84842	1.51016
11	Diethanolamine	Organic nitrogen compounds	2.39367	0.413903	0.00817146	5.78318	2.53186			37	Ketoleucine	Organic acids and derivatives	42.4371	10.2131	0.00826014	4.15517	2.05491
519	Glutaminylarginine	Organic acids and derivatives	0.0238542	0.00353979	0.00216429	6.73887	2.75251			121	Phenyllactic acid	Phenylpropanoids and polyketides	4.15691	0.820485	0.000256834	5.0664	2.34096
100	Tragopogonsaponin M	Lipids and lipid-like molecules	0.0110985	0.00148205	0.00682458	7.48864	2.9047			124	3-Methyl-2-oxovaleric acid	Organic acids and derivatives	129.341	24.0792	0.00531579	5.37148	2.42532
67	2-Isopropylphenyl methylcarbamate	Benzenoids	0.823843	0.0100826	0.0458001	81.7092	6.35243			43	Adenosine	Nucleosides, nucleotides, and analogues	2.28204	0.0882352	0.0202312	25.8632	4.69283
